# Supplementary material for: Genome-Wide Analysis of GmMYB S20 Transcription Factors Reveals Their Critical Role in Soybean Nodulation
Source: Plants (Basel). 2025 Jul 20;14(14):2240. doi: 10.3390/plants14142240 (PMC12298257; doi:10.3390/plants14142240)
Supplement: Supplementary file 1 [file plants-14-02240-s001.zip]

Archive with 9 entries (9 files):
- plants-3745867 Supplementary Table S1.xlsx
- plants-3745867 Supplementary Table S2.xlsx
- plants-3745867 Supplementary Table S3.xlsx
- plants-3745867 Supplementary Table S4.xlsx
- plants-3745867 Supplementary Table S5.xlsx
- plants-3745867 Supplementary Table S6.xlsx
- plants-3745867 Supplementary Table S7.xlsx
- plants-3745867 Supplementary Table S8.xlsx
- plants-3745867 Supplementary Table S9.xlsx
