# Supplementary material for: Genome-Wide Analysis of GmMYB S20 Transcription Factors Reveals Their Critical Role in Soybean Nodulation
Source: Plants (Basel). 2025 Jul 20;14(14):2240. doi: 10.3390/plants14142240 (PMC12298257; doi:10.3390/plants14142240)
Supplement: Supplementary file 1 [file plants-14-02240-s001.zip › plants-3745867 Supplementary Table S1.xlsx]

## Sheet: Sheet2
Table S1. List of the MYB S20 proteins from Glycine max , Medicago truncatula, Arabidopsis thaliana, and Oryza sativa.
Species	Gene Name	Identifier	Protein sequence
Arabidopsis thaliana	AtMYB2	AT2G47190	MEDYERINSNSPTHEEDSDVRKGPWTEEEDAILVNFVSIHGDARWNHIARSSGLKRTGKSCRLRWLNYLRPDVRRGNITLEEQFMILKLHSLWGNRWSKIAQYLPGRTDNEIKNYWRTRVQKQAKHLRCDVNSNLFKETMRNVWMPRLVERINAQSLPTTCEQVESMITDPSQPVNEPSPVEPGFVQFSQNHHQQFVPATELSATSSNSPAETFSDVRGGVVNGSGYDPSGQTGFGEFNDWGCVGGDNMWTDEESFWFLQDQFCPDTTSYSYN
	AtMYB62	AT1G68320.1	MENSMKKKKSFKESEDEELRRGPWTLEEDTLLTNYILHNGEGRWNHVAKCAGLKRTGKSCRLRWLNYLKPDIRRGNLTPQEQLLILELHSKWGNRWSKIAQYLPGRTDNEIKNYWRTRVQKQARQLNIESNSDKFFDAVRSFWVPRLIEKMEQNSSTTTTYCCPQNNNNNSLLLPSQSHDSLSMQKDIDYSGFSNIDGSSSTSTCMSHLTTVPHFMDQSNTNIIDGSMCFHEGNVQEFGGYVPGMEDYMVNSDISMECHVADGYSAYEDVTQDPMWNVDDIWQFRE
	AtMYB112	AT1G48000.1	MNISRTEFANCKTLINHKEEVEEVEKKMEIEIRRGPWTVEEDMKLVSYISLHGEGRWNSLSRSAGLNRTGKSCRLRWLNYLRPDIRRGDISLQEQFIILELHSRWGNRWSKIAQHLPGRTDNEIKNYWRTRVQKHAKLLKCDVNSKQFKDTIKHLWMPRLIERIAATQSVQFTSNHYSPENSSVATATSSTSSSEAVRSSFYGGDQVEFGTLDHMTNGGYWFNGGDTFETLCSFDELNKWLIQ
	AtMYB116	AT1G25340.1	MSNITKKKCNGNEEGAEQRKGPWTLEEDTLLTNYISHNGEGRWNLLAKSSGLKRAGKSCRLRWLNYLKPDIKRGNLTPQEQLLILELHSKWGNRWSKISKYLPGRTDNDIKNYWRTRVQKQARQLNIDSNSHKFIEVVRSFWFPRLINEIKDNSYTNNIKANAPDLLGPILRDSKDLGFNNMDCSTSMSEDLKKTSQFMDFSDLETTMSLEGSRGGSSQCVSEVYSSFPCLEEEYMVAVMGSSDISALHDCHVADSKYEDDVTQDLMWNMDDIWQFNEYAHFN
	AtMYB108	AT3G06490.1	MDEKGRSLKNNNMEDEMDLKRGPWTAEEDFKLMNYIATNGEGRWNSLSRCAGLQRTGKSCRLRWLNYLRPDVRRGNITLEEQLLILELHSRWGNRWSKIAQYLPGRTDNEIKNYWRTRVQKHAKQLKCDVNSQQFKDTMKYLWMPRLVERIQSASASSAAAATTTTTTTTGSAGTSSCITTSNNQFMNYDYNNNNMGQQFGVMSNNDYITPENSSVAVSPASDLTEYYSAPNPNPEYYSGQMGNSYYPDQNLVSSQLLPDNYFDYSGLLDEDLTAMQEQSNLSWFENINGAASSSDSLWNIGETDEEFWFLQQQQQFNNNGSF
	AtMYB78	AT5G49620.1	MGDKGRSLKINKNMEEFTKVEEEMDVRRGPWTVEEDLELINYIASHGEGRWNSLARCAELKRTGKSCRLRWLNYLRPDVRRGNITLEEQLLILELHTRWGNRWSKIAQYLPGRTDNEIKNYWRTRVQKHAKQLKCDVNSQQFKDTMKYLWMPRLVERIQAASIGSVSMSSCVTTSSDQFVINNNNTNNVDNLALMSNPNGYITPDNSSVAVSPVSDLTECQVSSEVWKIGQDENLVDPKMTSPNYMDNSSGLLNGDFTKMQDQSDLNWFENINGMVPNYSDSFWNIGNDEDFWLLQQHQQVHDNGSF
Medicago truncatula	MtMYB78a	Medtr2g033170.1	MEVEGSVISNSNSTMLQSDDELDLRRGPWTVDEDLALINYIANHGEGRWNTLARSAGLKRTGKSCRLRWLNYLRPDVRRGNITLEEQLLILELHSRWGNRWSKIAQYLPGRTDNEIKNYWRTRVQKHAKQLKCDVNSKQFKDAMRYLWMPRLVERIQAAASTSATLATATNNGLPSGTTTVTTNNTPYNINNNFDVHSDANMLTPTIMNTNSLCGSHVAQSYTPENSSNGAAAASSDSFGTQVSPISELTQDYYNVPVGSNNNNNPNSDYYQQAQQFGFFDCITSPSGLFPQMDFNSMEPNTPWIQGDTSDNFWNVENMLLFQHPNDNM
	MtMYB62	Medtr1g110460.1	MNTTRTLAMSTTTKKEFGNSKEENELRRGPWTLEEDSLLIHYIARHGEGRWNMLAKSAGLKRTGKSCRLRWLNYLKPDIKRGNLTPQEQLLILELHSKWGNRWSKIAQHLPGRTDNEIKNYWRTRVQKQARQLNIESGSKRFIDAVKCFWMPRLLQKMEQNTSPSFDNSSSMTNMNNFGNSIEASTSNSFNIPSMSPSSYPQRGFIDASNGNHLSTMSTSFNNPSLDFFQFSQPLENSKSAPNVFENNFYNGPIQDNFCIDDTNNYGLEGLNLDPMSSMETYDFSQFDLQTTESGWMLDNMANTLWNMDSM
	MtMYB2	Medtr1g086510.1	MRGMDIKVQKGGSAKENETGVRKGPWTLEEDTILVDYITIHGEGHWNTLASSAGLRRSGKSCRLRWLNYLRPDLRRGNITLQEQILILDLHSRWGNRWSKIAQHLPGRTDNEIKNYWRTRVIKQAKQLKCDVNSKQFRDVLRHVWMPRLLEQIQPAPQFPDTNNPNGSHILLHQNTLQSSVSGISGISSDSSSVEFQVASNSDQNDSSELLGHEGSKLWSSFNNQQVSEQEKSGACDGDSLWNDENMWFLQQLYEDVEIKYNLLA
	MtMYB108a	Medtr1g086530.1	MDTNYKTNMHVMRSFSDCGSSVTDVSQEDTMVIKKGPWTEEEDTILMNYVAVHGDGHWNSVARCSGLKRTGKSCRLRWLNYLRPNVRRGNITLQEQVLILDLHSRWGNRWSKIAEQLPGRTDNEIKNYWRTRVVKQARQLKCDVNSQQFRDTLRYVWIPRLIERIQSSGATADTNSYSHGQITTCKNTKAHSETCGANANPPMLQSEVSSYSSGVEVQVESNVSYNLMDCAELGSTWQDWNCLDSNIQEFEQSNVFGDSELWTDENICFLQQQLADDL
	MtMYB78b	Medtr4g123040.1	MDVKGRGSNNKNNLMSSDEDDMDLRRGPWTVDEDLTLMNYIATHGEGRWNTLANSAGLKRTGKSCRLRLLNYLRPDVRRGNITLEEQLLILELHTRWGNRWSKIAQYLPGRTDNEIKNYWRTRVQKLAKQLKCDVNSKQFKDTMRYLWMPRLVERIQAAAAATTTTTTTATNTSYNNNGSKMMGSTPTIINYEFMSSQPHMTQSYTLENSNTTASSDSFENKVSTLSDLGDNNYYCTSVSNKNNPNANSNYYQPSHQLSFSDCITSPSGLFSQGLMDFQSMEPNTTWMQSGDSSDIFWNAENMLFLQQQLMNDTM
Oryza sativa	OsMYB108	LOC_Os07g48870.1	MMMAREVSSEEEAGGGDELRRGPWTVEEDLLLVNYIAAHGEGRWNALARCAGLKRTGKSCRLRWLNYLRPDVRRGNMTAEEQLLILELHGRWGNRWSKIAQHLPGRTDNEIKNYWRTRVQKHAKHLNCDVNSQQFKDLMRYLWMPRLLERIHRSSQSQSHDADDADLSVSAATSCITSDLVVDAHHPPLAMADSNDSAAMWQQHQAPQMSVAGAPPPTTTMAQHVVLPTAAASCHQMQDQFVCARAAETTTCCWSESESLPGLAGLYYDDAAAALPEFDVETMAMWGPEDDPWYTQMLGL
	OsMYB2c	LOC_Os01g03720.1	MSQRRVAGPMGVMSKQQQEAMAEEMMELRRGPWTLEEDNLLMNYIACHGEGRWNLLARCSGLKRTGKSCRLRWLNYLKPDIKRGNLTPEEQLLILELHSRWGNRWSRIAQHLPGRTDNEIKNYWRTRVQKQARQLKVDANSTVFRDAVRCYWMPRLLEKMAGAATDPTPPPPPPLHHHAAMATASSSPFDFDTHLQQAEAATACVVPNNVYHHHIDPSPSTSTSAGSTAAAAAFQPLPCFSELRWDQQMQSSGELDDGAAGVFVDSASALGSLSLDGLDLGPAEYYSDSTLLDYLNSSCTGSAMMTMMTASGNAGSYNYCGGAMDGGDTWRSDEVCQAAARKLGEWGGGI
	OsMYB2a	LOC_Os01g19330.1	MDAPCGWTTSAAAAVAEEEDVRRGPWTVEEDAVLAGYVAANGEGRWNELARAAGLRRTGKSCRLRWLNYLRPDVRRGDFTPQEQLLILELHFRWGNRWSRIAQHMPGRTDNEIKNYWRTRVQKHAKQLGCDVNSRQFKDVMRHLWMPRLVERIHAAAASSERAAPPPCAAAPASHSGMCHSPDPSTTTSSMAGSSVTHGEQFPSSTNHHLMTMASVTTAAADWSSEQCGSGSATSTSVGISYDMFEGSWSELLARAYDDDGADSSLLPDFQMADTGDNCWWSNLEDIWSQQPY
	OsMYB112b	LOC_Os03g20090.1	MDMAHERDASSEEEVMGGDLRRGPWTVEEDLLLVNYIAAHGEGRWNSLARSAGLKRTGKSCRLRWLNYLRPDLRRGNITPQEQLLILELHSRWGNRWSKIAQHLPGRTDNEIKNYWRTRVQKHAKQLKCDVNSQQFKDVMRYLWMPRLVERIQAAAAGQQQQQEGGTDTPPLSWQHGGSDGLYESPELPAPDASCWPAEYCAAAGGAQSGGTPAPELSSTTAGSSSLSTDSGAGAQPSWPTQADGAEWFTTACDASSATGGVAMRDTELELAQPPCQGGQTWTTSESSLPGLTFPDLAVADFEIGGFDVDSFWTSMEDDQLWCPTQAAV
	OsMYB112a	LOC_Os12g37690.1	MAASQRSRSTAAQLDVDDQAAADQLMTMMRRPAAVLQDEAAAEEEASAAAADLQLELRRGPWTVDEDLTLVNYIADHGEGRWNSLARAAGLKRTGKSCRLRWLNYLRPDVKRGNFTADEQLLILDLHSRWGNRWSKIAQHLPGRTDNEIKNYWRTRVQKHAKQLNCDANSARFKDAMRYLWMPRLADASQLGDHHGYNSTTAMGDAHGMPVMTSSSSDSFATSESYDGGLYANVQDNEMVNGGDYWMQGANKGFCSNYESEQLHPHEHSQFQDPDLVGWVQGFSEGISENFWSLEDIWKM
	OsMYB2b	LOC_Os05g04210.1	MEMMRMAMSPAMSSATAAAASEDEGDLRRGPWTVEEDMLLVDYIANHGEGRWNSLARCAGLRRTGKSCRLRWLNYLRPDVRRGNITADEQLLILDLHSRWGNRWSKIAQYLPGRTDNEIKNYWRTRVQKHAKQLRCDVNSKEFRDVVRHVWMPRLIERIQADAAAAGEVAAPAPVSAAATRSMSSPAGAMYLHHQQIPLAAGAMVVAPAVSSEAYHHHGCGGGGDTSCSEPSQAAVTMSPDDASSTLRSSSAAAENDTIHGDVLSGSWSELLATTTTTIAATAGLPDFDELGDFEDNLWSLEDIWLHQQC
	OsMYB112b	LOC_Os11g45740.1	MEMVLQRTSHHPVPGEQQEAAAELSSAELRRGPWTVDEDLTLINYISDHGEGRWNALARAAGLKRTGKSCRLRWLNYLRPDVKRGNFTAEEQLLILDLHSRWGNRWSKIAQHLPGRTDNEIKNYWRTRVQKHAKQLNCDVNSKRFKDAMKYLWMPRLAERIHARAGAVDDSGDYSNNDLSCVSGVTMATVANCFDGSPSMVTSSSSDSFTSESQDLKKINLHVHGDDEKMNSEDWMQEVDHEFWSTEIQPNNEQFQDQQLNGWVQGFSEGLSETLWSLEDIWKMQ
Glycine max	GmMYB78d	Glyma.17G037500.1	MDEKGARSSNTLLSCEDEMDLRRGPWTVDEDLTLINYIATHGEGRWNTLALSAGLKRTGKSCRLRWLNYLRPDVRRGNITLEEQLLILELHSRWGNRWSKIAQYLPGRTDNEIKNYWRTRVQKHAKQLKCDVNSKQFKDTMRYLWMPRLVERIQAAATAPVTTTVTAAATNNAFTYGNNLNNNKFEVLNHKGRMGLTDPSVANNDFVGSHVTQSYTTPENSSTGASSSDSFGTQVSTISDLTEYYSVPENTNSADYYQPSQISNYSDNCITSPSGFLFPQGLDLQSMDPNTPWNMQSGDSSDNFWDVESMLFLEQQLMNDNM
	GmMYB62a	Glyma.20G117000.1	MSTIAKRDLSCNEEESELRRGPWTLEEDSLLIHYIARHGEGRWNMLAKSAGLKRTGKSCRLRWLNYLKPDIKRGNLTPQEQLLILELHSKWGNRWSKIAQHLPGRTDNEIKNYWRTRVQKQARQLNIESGSKRFIDAVKCFWMPRLLQKMEQSNSPSPQSSMTTMMNLGNSGEASMSSMSSSFNINPSMSSSSSPPQRKFIMDDANHFSTMSNPINPSPDSFQFSQPLEISEHPKSPPNVFENNVCSYPIQDNCYLDTNNYGMEGINMDPLSAMDTYDFSQFDFQTAGNGWMLDSMGDSTLWNMDAM
	GmMYB108a	Glyma.02G009800.1	METMNVQVMRSLSDMVIKKGPWTEEEDSVLINYVNVHGEGHWNSLARSSGLKRTGKSCRLRWFNYLRPNVRRGNITLQEQLLILELHSHWGNRWAKIAEQLPGRTDNEIKNYWRTRVVKQAKQLKCHVNSKQFRDALRFVWMPRLMEQIQASSSSYGLDQTTLCNTQTHRDNSMVSSYSSEVDLQPPSLSDTSITSSSYNLIGDGGLSTESAEKGSIYSLWQHWDYSDIQAFEPCNGFGDADLWTDENMWFLQQHLADEL
	GmMYB108b	Glyma.10G010400.1	MDTISVQAMRSLSDSDSLSSATYASEEDMKIKKGPWTEEEDSVLINYVNFQGEGQWNSLARSAGLKRTGKSCRLRWLNYLRPNVRRGNITLQEQLLILELHSRWGNRWAKIAEELGGRTDNEIKNYWRTRVVKQAKQLKCDVNSKQFRDTVRFVWMPRLMEQIQASFRIVPSDSSHGLDQTTLCNTQQTESSTDANPTMFCDNSMVSSYSSEVDLQPLSLSDTSTTSSSESAEKKESISSSLWQQWDYSDLQAFEPCNGFGDADLWTDENIWFLQQHLADHL
	GmMYB62b	Glyma.10G273000.1	MSTIAKRDLSSNEEESELRRGPWTLEEDSLLIHYIARHGEGRWNMLAKSAGLKRTGKSCRLRWLNYLKPDIKRGNLTPQEQLLILELHSKWGNRWSKIAQHLPGRTDNEIKNYWRTRIQKQARQLNIESGSKRFIDAVKCFWMPRLLQKMEQSNSPSPHHSSMTNMMNLGNSGEASMSSMSSSFNINPSMSSSSSPPQREFIMDDANHFNTMSNPINPSPDSFQFSQLLEISEHPKSPSNVFENNVCSYPIQDNCYVDTNNYGMEGINMDPLSAMDTYDFPQFDFQTAGNGWMLDSMGDSTLWNMEAM
	GmMYB2c	Glyma.10G010300.1	MDVKKGGSVVQAQVKLQKHNEKEMGMRKGPWAVEEDTILVNYIATHGEGHWNSVARCAGLRRSGKSCRLRWLNYLRPDVRRGNITLQEQILILDLHSRWGNRWSKIAQQLPGRTDNEIKNYWRTRVIKQAKQLKCDVNSKQFRDTLRYVWMPRLLERLQPTSQALEPNQSGLVLHASSSLLPSNSDHSIERGSDLWPGFNNQMLLEQGSGGDLLESLWDDDNMCFLQQLSYDLQMK
	GmMYB2a	Glyma.03G221900.1	MDVKVKKSQSIELQVQDCEEDIRKGPWSVEEDTILQNYVATHGDGRWNSLARSAGLKRSGKSCRLRWLNYLRPDVRRGNITLQEQITILELHSRWGNRWSKIARHLPGRTDNEIKNYWRTRVIKQARNLKCDVDSKQFQDALRYVWMPRLIERTHPSLPIPSETHGPAHVDPNPTAPAQHELHGSGSGSGPSALEDVSSGAELNAPLDSDSEHLVYDVWGTCDSFNGNSTLPLGGGDLMESLWEDENMWLMRQLCHDLEIKDNFLA
	GmMYB78c	Glyma.07G235900.1	MDGKGARSSNTLLSSEDEMDLRRGPWTVDEDLTLINYVATHGEGRWNTLALSAGLKRTGKSCRLRWLNYLRPDVRRGNITLEEQLLILELHSRWGNRWSKIAQYLPGRTDNEIKNYWRTRVQKHAKQLKCDVNSKQFKDTMRYIWMPRLVERIQATAAASATTTVTATTATNNAYTYGSNLNNNKFEVHDHKGKMGLTDPSVMNNDLVGSHVTQSYTPENSSTGASSSDSFGTQVSAISDLTEYYTVTVSGNNNNTNSADYYQPSQISYSDSCITSPSGLFPQGLDFQSMDPNTPWNMQSGDSSDSFWNVESMLFLEQQLMNDNM
	GmMYB78a	Glyma.09G032100.1	MEVKGIRASNSTTTTTTIQSEDEMDLRRGPWTVDEDLALINYIANHGEGRWNSLARSAGLKRTGKSCRLRWLNYLRPDVRRGNITLEEQLLILELHGRWGNRWSKIAQYLPGRTDNEIKNYWRTRVQKHAKQLKCDVNSKQFKDAMRYLWMPRLVERIQAAAAATTTVAAAGSPTASASATTTITTNNNTTTYNYYDNNNLNNSFEVHSGNMMVRNPTIMNNNNFCGSHSYTPENSSTGASSDSFGTQVSPVSDLTQDYYNNVTAGNNNNNNPNPDQYYQQAHDQLSFLDCITSPSGLFDFQPMEPNTPWINLSNVGDTSNGFWNVENMLLFQQFSDNNM
	GmMYB108c	Glyma.03G221700.1	MERSSEEEMLITKGPWTEQEDSLLFNYITVHGEGHWNSVARYTGLKRTGKSCRLRWLNYLRPNVRRGNITLQEQLLILDLHSRWGNRWSKIAEHLPGRTDNEIKNYWRTRVVKQAKQLKCDVNSKQFRDTLRFVWMPRMLERIRAQASSSAQAHQSSLISNSNTQAHSGLLSSALHAHAPSLSDSSASYNLMGADAGSCSSHSYYSDIAGNGFGGADLWTDQNICFLQHQLAHHDLF
	GmMYB108d	Glyma.19G218800.1	MERSLSGSSEEEMSITKGPWTEEEDSVLFNYITVHGEGHWNSVARYTGLKRTGKSCRLRWLNYLRPNVRRGNITLEEQLLILDLHSRWGNRWSKIAEHLPGRTDNEIKNYWRTRVVKQAKQLKCEVNSKQFRDTLRFVWMPRMLERIQAQASSSSSSSSGQAHQTTLISNAQAHSDPCGVMTTNPSLLSEVSSSALDAHAPSLYDSSASYNLMGGGSSSSYSAEYCYYSDIAGNGFGGSDLWTDENICFLQQLLADHDLS
	GmMYB2b	Glyma.19G219000.1	MDVNKVKKARSIVLDCEEEIRKGPWSVEEDTILQNHVATHGDGRWNSLARSAGLKRSGKSCRLRWLNYLRPDVRRGNITLQEQITILELHSRWGNRWSKIARHLPGRTDNEIKNYWRTRVIKQARNLNCDVDSKQFQDALRCVWMPRLIERIQPPLPIPSELTHGPAHIATSQLGPNPTAQAQHEFHGSLELNAPLDSEHHVWGACHCFNGNSTLPLGGGDLMESLWDDLEIKHNFLA
	GmMYB78b	Glyma.15G137101.1	MEVKGRISNSTITTTTIQSEDEMDLRRGPWTVDEDLALINYIANHGEGRWNSLARSAGLKRTGKSCRLRWLNYLRPDVRRGNITLEEQLLILELHGRWGNRWSKIAQYLPGRTDNEIKNYWRTRVQKQAKQLKCDVNSKQFKDAMRYLWMPRLVERIQAAAAAATTATATVGSPTASASATTTITTNNNATTYNYENNNNNNLNNSFEVHSGNMMLRNPAIMNINNFVGSHSYTPENNSTGASSDSFGAQVSPVSDLTQDYYNNVTVENNNNNNNPNPEYYQQAHDQLSFLDCITSPSGLFDFQSMEPNTPWIQSNVGDTSTNGFWNVENMLLFQQLSDNM
