# Supplementary material for: Genome-Wide Analysis of GmMYB S20 Transcription Factors Reveals Their Critical Role in Soybean Nodulation
Source: Plants (Basel). 2025 Jul 20;14(14):2240. doi: 10.3390/plants14142240 (PMC12298257; doi:10.3390/plants14142240)
Supplement: Supplementary file 1 [file plants-14-02240-s001.zip › plants-3745867 Supplementary Table S2.xlsx]

## Sheet: Sheet8
Table S2. List of GmMYB S20 homologous gene pairs identified in Glycine max , Medicago truncatula, Arabidopsis thaliana, and Oryza sativa.
Glycine max		Homologous pairs
Chromosome	Locus	Chromosome	Locus
Glycine max vs Arabidopsis thaliana
Chr03	Glyma.03G221700	Chr02	AT2G47190
Chr07	Glyma.07G235900	Chr03	AT3G06490
Chr07	Glyma.07G235900	Chr05	AT5G49620
Chr09	Glyma.09G032100	Chr01	AT1G48000
Chr09	Glyma.09G032100	Chr03	AT3G06490
Chr09	Glyma.09G032100	Chr05	AT5G49620
Chr10	Glyma.10G273000	Chr01	AT1G68320
Chr10	Glyma.10G010300	Chr02	AT2G47190
Chr15	Glyma.15G137101	Chr03	AT3G06490
Chr15	Glyma.15G137101	Chr05	AT5G49620
Chr17	Glyma.17G037500	Chr01	AT1G48000
Chr19	Glyma.19G218800	Chr02	AT2G47190
Chr20	Glyma.20G117000	Chr01	AT1G68320
Glycine max vs Medicago truncatula
Chr02	Glyma.02G009800	Chr01	Medtr1g086510
Chr03	Glyma.03G221700	Chr01	Medtr1g086510
Chr07	Glyma.07G235900	Chr04	Medtr4g123040
Chr07	Glyma.07G235900	Chr02	Medtr2g033170
Chr09	Glyma.09G032100	Chr04	Medtr4g123040
Chr09	Glyma.09G032100	Chr02	Medtr2g033170
Chr10	Glyma.10G273000	Chr01	Medtr1g110460
Chr10	Glyma.10G010300	Chr01	Medtr1g086510
Chr15	Glyma.15G137101	Chr4	Medtr4g123040
Chr15	Glyma.15G137101	Chr01	Medtr1g086510
Chr15	Glyma.15G137101	Chr02	Medtr2g033170
Chr17	Glyma.17G037500	Chr04	Medtr4g123040
Chr17	Glyma.17G037500	Chr01	Medtr1g086510
Chr17	Glyma.17G037500	Chr02	Medtr2g033170
Chr19	Glyma.19G218800	Chr01	Medtr1g086510
Chr20	Glyma.20G117000	Chr01	Medtr1g110460
Glycine max vs Oryza sativa
Chr03	Glyma.03G221900	Chr01	LOC_Os01g19330
Chr07	Glyma.07G235900	Chr03	LOC_Os03g20090
Chr09	Glyma.09G032100	Chr03	LOC_Os03g20090
Chr09	Glyma.09G032100	Chr12	LOC_Os12g37690
Chr10	Glyma.10G010300	Chr01	LOC_Os01g19330
Chr10	Glyma.10G010300	Chr05	LOC_Os05g04210
Chr15	Glyma.15G137101	Chr03	LOC_Os03g20090
Chr15	Glyma.15G137101	Chr12	LOC_Os12g37690
Chr17	Glyma.17G037500	Chr01	LOC_Os01g19330
Chr17	Glyma.17G037500	Chr03	LOC_Os03g20090
Chr17	Glyma.17G037500	Chr05	LOC_Os05g04210
Chr19	Glyma.19G219000	Chr01	LOC_Os01g19330
