# Supplementary material for: Genome-Wide Analysis of GmMYB S20 Transcription Factors Reveals Their Critical Role in Soybean Nodulation
Source: Plants (Basel). 2025 Jul 20;14(14):2240. doi: 10.3390/plants14142240 (PMC12298257; doi:10.3390/plants14142240)
Supplement: Supplementary file 1 [file plants-14-02240-s001.zip › plants-3745867 Supplementary Table S3.xlsx]

## Sheet: Sheet1
Table S3. The conserved motifs of GmMYB S20 proteins.
Gene name	Site name	Start position	End position
GmMYB78a	Motif1	22	36
	Motif2	40	89
	Motif3	93	142
	Motif4	143	163
	Motif5	205	225
	Motif6	239	259
	Motif7	278	292
	Motif8	297	311
	Motif9	317	337
GmMYB78b	Motif1	21	35
	Motif2	39	88
	Motif3	92	141
	Motif4	142	162
	Motif5	207	227
	Motif6	241	261
	Motif7	280	294
	Motif8	219	339
	Motif9	299	313
GmMYB78c	Motif1	17	31
	Motif2	35	84
	Motif3	88	137
	Motif4	138	158
	Motif5	188	208
	Motif6	225	245
	Motif8	301	321
	Motif9	283	297
GmMYB78d	Motif1	17	31
	Motif2	35	84
	Motif3	88	137
	Motif4	138	158
	Motif5	187	207
	Motif6	225	245
	Motif8	298	318
	Motif9	280	294
GmMYB62a	Motif1	14	28
	Motif2	32	81
	Motif3	85	134
	Motif4	135	155
	Motif6	188	208
	Motif9	240	288
	Motif10	289	303
GmMYB62b	Motif1	14	28
	Motif2	32	81
	Motif3	85	134
	Motif4	135	155
	Motif6	189	209
	Motif9	290	304
	Motif10	241	289
GmMYB108a	Motif1	13	27
	Motif2	31	80
	Motif3	84	133
	Motif4	134	154
	Motif6	176	196
	Motif8	237	257
	Motif9	222	236
GmMYB108b	Motif1	27	41
	Motif2	45	94
	Motif3	98	147
	Motif4	148	168
	Motif6	207	227
	Motif8	259	279
	Motif9	244	258
GmMYB108c	Motif1	7	21
	Motif2	25	74
	Motif3	78	127
	Motif4	128	148
	Motif6	169	189
	Motif8	212	232
GmMYB108d	Motif1	11	25
	Motif2	29	78
	Motif3	82	131
	Motif4	132	152
	Motif6	190	210
	Motif8	23	255
GmMYB2a	Motif1	18	32
	Motif2	36	85
	Motif3	89	138
	Motif4	139	159
	Motif6	236	256
GmMYB2b	Motif1	16	30
	Motif2	34	83
	Motif3	87	136
	Motif4	137	157
GmMYB2c	Motif1	22	36
	Motif2	40	89
	Motif3	93	142
	Motif4	143	163
	Motif6	211	231
