# Supplementary material for: Genome-Wide Analysis of GmMYB S20 Transcription Factors Reveals Their Critical Role in Soybean Nodulation
Source: Plants (Basel). 2025 Jul 20;14(14):2240. doi: 10.3390/plants14142240 (PMC12298257; doi:10.3390/plants14142240)
Supplement: Supplementary file 1 [file plants-14-02240-s001.zip › plants-3745867 Supplementary Table S4.xlsx]

## Sheet: Sheet1
Table S4. The gene structure composition of GmMYB S20 genes.
Gene name	Site name	Start position	End position
GmMYB78a	mRNA	2679928	2682645
	five_prime_UTR	2679928	2680359
	CDS	2680360	2680534
	CDS	2681138	2681267
	CDS	2681577	2682294
	three_prime_UTR	2682295	2682645
GmMYB78b	mRNA	11103262	11105737
	five_prime_UTR	11103262	11103413
	CDS	11103414	11103585
	CDS	11104179	11104308
	CDS	11104557	11105280
	three_prime_UTR	11105281	11105737
GmMYB78c	mRNA	44337675	44340144
	five_prime_UTR	44337675	44337870
	CDS	44337871	44338030
	CDS	44338528	44338657
	CDS	44339032	44339719
	three_prime_UTR	44339720	44340144
GmMYB78d	mRNA	2761077	2763668
	CDS	2763275	2763434
	five_prime_UTR	2763435	2763668
	CDS	2762653	2762782
	three_prime_UTR	2761077	2761571
	CDS	2761572	2762250
GmMYB2a	mRNA	45790149	45791492
	CDS	45791181	45791343
	five_prime_UTR	45791344	45791492
	CDS	45790949	45791078
	three_prime_UTR	45790149	45790322
	CDS	45790323	45790830
GmMYB2b	mRNA	50284406	50286337
	CDS	50286017	50286173
	five_prime_UTR	50286174	50286337
	CDS	50285775	50285904
	three_prime_UTR	50284406	50285251
	CDS	50285252	50285681
GmMYB2c	mRNA	982054	983498
	five_prime_UTR	982054	982232
	CDS	982233	982407
	CDS	982496	982625
	CDS	982744	983149
	three_prime_UTR	983150	983498
GmMYB62a	mRNA	39082522	39085032
	five_prime_UTR	39082522	39083385
	CDS	39083386	39083536
	CDS	39083632	39083761
	CDS	39084015	39084657
	three_prime_UTR	39084658	39085032
GmMYB62b	mRNA	53367231	53368994
	CDS	53368599	53368749
	five_prime_UTR	53368750	53368994
	CDS	53368366	53368495
	three_prime_UTR	53367231	53367593
	CDS	53367594	53368239
GmMYB108a	mRNA	951577	952659
	CDS	951577	951724
	CDS	951864	951993
	CDS	952155	952659
GmMYB108b	mRNA	990087	991739
	five_prime_UTR	990087	990354
	CDS	990355	990544
	CDS	990669	990798
	CDS	990911	991439
	three_prime_UTR	991440	991739
GmMYB108c	mRNA	45782490	45783823
	CDS	45783598	45783727
	five_prime_UTR	45783728	45783823
	CDS	45783389	45783518
	three_prime_UTR	45782490	45782658
	CDS	45782659	45783112
GmMYB108d	mRNA	50275888	50277368
	CDS	50277227	50277368
	CDS	50276977	50277106
	CDS	50275888	50276398
