# Supplementary material for: Genome-Wide Analysis of GmMYB S20 Transcription Factors Reveals Their Critical Role in Soybean Nodulation
Source: Plants (Basel). 2025 Jul 20;14(14):2240. doi: 10.3390/plants14142240 (PMC12298257; doi:10.3390/plants14142240)
Supplement: Supplementary file 1 [file plants-14-02240-s001.zip › plants-3745867 Supplementary Table S5.xlsx]

## Sheet: Sheet4
Table S5. The promoter cis-acting elements of GmMYB S20 genes.
Gene name	Site name	Start position	End position	Function
GmMYB108a	WUN-motif	1166	1206	Stess-responsive
GmMYB108a	STRE	493	533	Stess-responsive
GmMYB108a	W box	674	714	Stess-responsive
GmMYB108a	ARE	75	115	Stess-responsive
GmMYB108a	ARE	306	346	Stess-responsive
GmMYB108a	TC-rich repeats	102	142	Stess-responsive
GmMYB108a	TC-rich repeats	1019	1059	Stess-responsive
GmMYB108a	MYB	215	255	Stess-responsive
GmMYB108a	MYB	1664	1704	Stess-responsive
GmMYB108a	MYB	1678	1718	Stess-responsive
GmMYB108a	MYC	396	436	Stess-responsive
GmMYB108a	MYC	646	686	Stess-responsive
GmMYB108a	Myb	709	749	Stess-responsive
GmMYB108a	MBS	709	749	Stess-responsive
GmMYB108a	GARE-motif	1677	1717	Hormone-responsive
GmMYB108a	ABRE	26	66	Hormone-responsive
GmMYB108a	ABRE	1517	1557	Hormone-responsive
GmMYB108a	ABRE	1520	1560	Hormone-responsive
GmMYB108a	TCA	621	661	Hormone-responsive
GmMYB108a	TGACG-motif	24	64	Hormone-responsive
GmMYB108a	TGACG-motif	447	487	Hormone-responsive
GmMYB108a	TGACG-motif	1712	1752	Hormone-responsive
GmMYB108c	ARE	370	410	Stess-responsive
GmMYB108c	ARE	1935	1975	Stess-responsive
GmMYB108c	WUN-motif	525	565	Stess-responsive
GmMYB108c	WUN-motif	1846	1886	Stess-responsive
GmMYB108c	W box	1727	1767	Stess-responsive
GmMYB108c	MYB	5	45	Stess-responsive
GmMYB108c	MYC	-17	23	Stess-responsive
GmMYB108c	TCA-element	363	403	Hormone-responsive
GmMYB108c	TCA-element	1148	1188	Hormone-responsive
GmMYB108c	ERE	115	155	Hormone-responsive
GmMYB108c	ERE	586	626	Hormone-responsive
GmMYB108c	ERE	833	873	Hormone-responsive
GmMYB108c	ABRE	282	322	Hormone-responsive
GmMYB108c	ABRE	1690	1730	Hormone-responsive
GmMYB2a	Myb	521	561	Stess-responsive
GmMYB2a	Myb	1472	1512	Stess-responsive
GmMYB2a	MYB	1476	1516	Stess-responsive
GmMYB2a	MYC	783	823	Stess-responsive
GmMYB2a	MYC	1318	1358	Stess-responsive
GmMYB2a	MYC	1686	1726	Stess-responsive
GmMYB2a	MYC	1789	1829	Stess-responsive
GmMYB2a	LTR	93	133	Stess-responsive
GmMYB2a	STRE	871	911	Stess-responsive
GmMYB2a	STRE	1065	1105	Stess-responsive
GmMYB2a	STRE	1851	1891	Stess-responsive
GmMYB2a	WUN-motif	750	790	Stess-responsive
GmMYB2a	WUN-motif	1211	1251	Stess-responsive
GmMYB2a	circadian	980	1020	Growth and development-related
GmMYB2a	HD-Zip 3	193	233	Growth and development-related
GmMYB2a	TCA-element	1330	1370	Hormone-responsive
GmMYB2a	ERE	228	268	Hormone-responsive
GmMYB2a	ERE	446	486	Hormone-responsive
GmMYB2a	ERE	613	653	Hormone-responsive
GmMYB2a	ERE	722	762	Hormone-responsive
GmMYB2a	TGA-element	1769	1809	Hormone-responsive
GmMYB78c	MYB	1555	1595	Stess-responsive
GmMYB78c	MYB	1910	1950	Stess-responsive
GmMYB78c	ARE	751	791	Stess-responsive
GmMYB78c	ARE	1259	1299	Stess-responsive
GmMYB78c	STRE	1631	1671	Stess-responsive
GmMYB78c	STRE	1699	1739	Stess-responsive
GmMYB78c	STRE	1842	1882	Stess-responsive
GmMYB78c	WUN-motif	1406	1446	Stess-responsive
GmMYB78c	P-box	1960	2000	Hormone-responsive
GmMYB78c	ABRE3a	363	403	Hormone-responsive
GmMYB78c	TGA-element	234	274	Hormone-responsive
GmMYB78c	ABRE4	363	403	Hormone-responsive
GmMYB78c	ABRE	364	404	Hormone-responsive
GmMYB78c	ABRE	486	526	Hormone-responsive
GmMYB78c	ABRE	1289	1329	Hormone-responsive
GmMYB78a	Myb	1645	1685	Stess-responsive
GmMYB78a	MYB	668	708	Stess-responsive
GmMYB78a	MYB	888	928	Stess-responsive
GmMYB78a	MYB	1308	1348	Stess-responsive
GmMYB78a	MYB	1456	1496	Stess-responsive
GmMYB78a	MYB	1892	1932	Stess-responsive
GmMYB78a	TC-rich repeats	1594	1634	Stess-responsive
GmMYB78a	ARE	884	924	Stess-responsive
GmMYB78a	ARE	1031	1071	Stess-responsive
GmMYB78a	MBSI	134	174	Growth and development-related
GmMYB78a	CAT-box	356	396	Growth and development-related
GmMYB78a	O2-site	1189	1229	Growth and development-related
GmMYB78a	circadian	1917	1957	Growth and development-related
GmMYB78a	ABRE3a	1507	1547	Hormone-responsive
GmMYB78a	TGACG-motif	1578	1618	Hormone-responsive
GmMYB78a	ABRE	541	581	Hormone-responsive
GmMYB78a	ABRE	1507	1547	Hormone-responsive
GmMYB78a	ABRE4	1507	1547	Hormone-responsive
GmMYB78a	ERE	105	145	Hormone-responsive
GmMYB78a	ERE	1387	1427	Hormone-responsive
GmMYB78a	TCA	491	531	Hormone-responsive
GmMYB2c	MYB	489	529	Stess-responsive
GmMYB2c	MYB	1650	1690	Stess-responsive
GmMYB2c	MYB	1943	1983	Stess-responsive
GmMYB2c	MYC	1154	1194	Stess-responsive
GmMYB2c	MYC	1901	1941	Stess-responsive
GmMYB2c	STRE	929	969	Stess-responsive
GmMYB2c	STRE	946	986	Stess-responsive
GmMYB2c	STRE	1508	1548	Stess-responsive
GmMYB2c	STRE	1931	1971	Stess-responsive
GmMYB2c	WUN-motif	433	473	Stess-responsive
GmMYB2c	W box	45	85	Stess-responsive
GmMYB2c	ARE	799	839	Stess-responsive
GmMYB2c	ARE	1920	1960	Stess-responsive
GmMYB2c	TC-rich repeats	212	252	Stess-responsive
GmMYB2c	CAT-box	968	1008	Growth and development-related
GmMYB2c	TGACG-motif	211	251	Hormone-responsive
GmMYB2c	P-box	1822	1862	Hormone-responsive
GmMYB2c	GARE-motif	1650	1690	Hormone-responsive
GmMYB2c	ABRE	209	249	Hormone-responsive
GmMYB2c	ABRE	1368	1408	Hormone-responsive
GmMYB2c	TCA	686	726	Hormone-responsive
GmMYB2c	ERE	588	628	Hormone-responsive
GmMYB2c	ERE	1201	1241	Hormone-responsive
GmMYB2c	ERE	1308	1348	Hormone-responsive
GmMYB108b	MYC	-18	22	Stess-responsive
GmMYB108b	MYC	219	259	Stess-responsive
GmMYB108b	MYC	847	887	Stess-responsive
GmMYB108b	MYC	915	955	Stess-responsive
GmMYB108b	MYC	1029	1069	Stess-responsive
GmMYB108b	MYB	333	373	Stess-responsive
GmMYB108b	MYB	989	1029	Stess-responsive
GmMYB108b	MYB	1562	1602	Stess-responsive
GmMYB108b	MYB	1900	1940	Stess-responsive
GmMYB108b	WRE3	1321	1361	Stess-responsive
GmMYB108b	WRE3	1850	1890	Stess-responsive
GmMYB108b	WRE3	1903	1943	Stess-responsive
GmMYB108b	ARE	1847	1887	Stess-responsive
GmMYB108b	STRE	455	495	Stess-responsive
GmMYB108b	STRE	530	570	Stess-responsive
GmMYB108b	W box	1627	1667	Stess-responsive
GmMYB108b	W box	1957	1997	Stess-responsive
GmMYB108b	Myc	1924	1964	Stess-responsive
GmMYB108b	RY-element	917	957	Growth and development-related
GmMYB108b	O2-site	1133	1173	Growth and development-related
GmMYB108b	TGACG-motif	1136	1176	Hormone-responsive
GmMYB108b	ABRE3a	147	187	Hormone-responsive
GmMYB108b	ABRE3a	243	283	Hormone-responsive
GmMYB108b	TGA-element	823	863	Hormone-responsive
GmMYB108b	ERE	574	614	Hormone-responsive
GmMYB108b	ABRE4	147	187	Hormone-responsive
GmMYB108b	ABRE4	243	283	Hormone-responsive
GmMYB108b	ABRE	148	188	Hormone-responsive
GmMYB108b	ABRE	244	284	Hormone-responsive
GmMYB108b	ABRE	1134	1174	Hormone-responsive
GmMYB62b	MYC	1306	1346	Stess-responsive
GmMYB62b	MBS	892	932	Stess-responsive
GmMYB62b	Myb	227	267	Stess-responsive
GmMYB62b	Myb	892	932	Stess-responsive
GmMYB62b	Myb	1023	1063	Stess-responsive
GmMYB62b	Myb	1526	1566	Stess-responsive
GmMYB62b	LTR	1118	1158	Stess-responsive
GmMYB62b	WUN-motif	553	593	Stess-responsive
GmMYB62b	Myc	1346	1386	Stess-responsive
GmMYB62b	ARE	102	142	Stess-responsive
GmMYB62b	ARE	1205	1245	Stess-responsive
GmMYB62b	ARE	1761	1801	Stess-responsive
GmMYB62b	HD-Zip 1	992	1032	Growth and development-related
GmMYB62b	MSA-like	141	181	Growth and development-related
GmMYB62b	MSA-like	143	183	Growth and development-related
GmMYB62b	TGACG-motif	1071	1111	Hormone-responsive
GmMYB62b	TGACG-motif	1638	1678	Hormone-responsive
GmMYB62b	ABRE	1211	1251	Hormone-responsive
GmMYB62b	ABRE	1334	1374	Hormone-responsive
GmMYB62b	ABRE	1636	1676	Hormone-responsive
GmMYB78b	MYB	554	594	Stess-responsive
GmMYB78b	MYB	1025	1065	Stess-responsive
GmMYB78b	MYC	1021	1061	Stess-responsive
GmMYB78b	MYC	1670	1710	Stess-responsive
GmMYB78b	Myb	390	430	Stess-responsive
GmMYB78b	Myb	1539	1579	Stess-responsive
GmMYB78b	STRE	294	334	Stess-responsive
GmMYB78b	ARE	757	797	Stess-responsive
GmMYB78b	ARE	1924	1964	Stess-responsive
GmMYB78b	TC-rich repeats	1747	1787	Stess-responsive
GmMYB78b	TGACG-motif	1731	1771	Hormone-responsive
GmMYB78b	ABRE3a	1663	1703	Hormone-responsive
GmMYB78b	ABRE	484	524	Hormone-responsive
GmMYB78b	ABRE	1663	1703	Hormone-responsive
GmMYB78b	ERE	22	62	Hormone-responsive
GmMYB78b	TCA	407	447	Hormone-responsive
GmMYB78b	TCA	435	475	Hormone-responsive
GmMYB78b	ABRE4	1663	1703	Hormone-responsive
GmMYB78b	TCA-element	68	108	Hormone-responsive
GmMYB78d	Myb	1519	1559	Stess-responsive
GmMYB78d	MYC	578	618	Stess-responsive
GmMYB78d	MYC	1295	1335	Stess-responsive
GmMYB78d	MYB	204	244	Stess-responsive
GmMYB78d	MYB	759	799	Stess-responsive
GmMYB78d	MYB	896	936	Stess-responsive
GmMYB78d	MYB	1122	1162	Stess-responsive
GmMYB78d	MYB	1499	1539	Stess-responsive
GmMYB78d	MYB	1597	1637	Stess-responsive
GmMYB78d	STRE	640	680	Stess-responsive
GmMYB78d	STRE	668	708	Stess-responsive
GmMYB78d	STRE	743	783	Stess-responsive
GmMYB78d	STRE	1676	1716	Stess-responsive
GmMYB78d	STRE	1831	1871	Stess-responsive
GmMYB78d	STRE	1856	1896	Stess-responsive
GmMYB78d	STRE	1861	1901	Stess-responsive
GmMYB78d	WUN-motif	110	150	Stess-responsive
GmMYB78d	WUN-motif	494	534	Stess-responsive
GmMYB78d	WUN-motif	609	649	Stess-responsive
GmMYB78d	WUN-motif	1462	1502	Stess-responsive
GmMYB78d	Myc	437	477	Stess-responsive
GmMYB78d	Myc	1406	1446	Stess-responsive
GmMYB78d	ARE	99	139	Stess-responsive
GmMYB78d	MBSI	1614	1654	Growth and development-related
GmMYB78d	O2-site	1127	1167	Growth and development-related
GmMYB78d	circadian	1302	1342	Growth and development-related
GmMYB78d	ABRE3a	530	570	Hormone-responsive
GmMYB78d	TGACG-motif	1160	1200	Hormone-responsive
GmMYB78d	TATC-box	1909	1949	Hormone-responsive
GmMYB78d	ABRE	530	570	Hormone-responsive
GmMYB78d	ABRE4	530	570	Hormone-responsive
GmMYB78d	TCA	939	979	Hormone-responsive
GmMYB78d	TCA	1225	1265	Hormone-responsive
GmMYB78d	ERE	69	109	Hormone-responsive
GmMYB78d	ERE	71	111	Hormone-responsive
GmMYB78d	ERE	143	183	Hormone-responsive
GmMYB78d	ERE	992	1032	Hormone-responsive
GmMYB78d	ERE	1015	1055	Hormone-responsive
GmMYB108d	MYB	597	637	Stess-responsive
GmMYB108d	MYB	1385	1425	Stess-responsive
GmMYB108d	MYB	1878	1918	Stess-responsive
GmMYB108d	Myb	755	795	Stess-responsive
GmMYB108d	W box	1546	1586	Stess-responsive
GmMYB108d	STRE	1022	1062	Stess-responsive
GmMYB108d	STRE	1039	1079	Stess-responsive
GmMYB108d	STRE	1475	1515	Stess-responsive
GmMYB108d	WUN-motif	1748	1788	Stess-responsive
GmMYB108d	TC-rich repeats	77	117	Stess-responsive
GmMYB108d	ARE	-1	39	Stess-responsive
GmMYB108d	ARE	1867	1907	Stess-responsive
GmMYB108d	MBSI	1187	1227	Growth and development-related
GmMYB108d	ABRE	1590	1630	Hormone-responsive
GmMYB108d	TGA-element	1787	1827	Hormone-responsive
GmMYB108d	ERE	282	322	Hormone-responsive
GmMYB108d	TCA	1826	1866	Hormone-responsive
GmMYB108d	TCA-element	600	640	Hormone-responsive
GmMYB2b	Myc	566	606	Stess-responsive
GmMYB2b	Myc	1973	2013	Stess-responsive
GmMYB2b	STRE	690	730	Stess-responsive
GmMYB2b	STRE	1003	1043	Stess-responsive
GmMYB2b	STRE	1146	1186	Stess-responsive
GmMYB2b	STRE	1175	1215	Stess-responsive
GmMYB2b	STRE	1879	1919	Stess-responsive
GmMYB2b	TC-rich repeats	897	937	Stess-responsive
GmMYB2b	MYB	619	659	Stess-responsive
GmMYB2b	MYC	42	82	Stess-responsive
GmMYB2b	MYC	434	474	Stess-responsive
GmMYB2b	MYC	1228	1268	Stess-responsive
GmMYB2b	Myb	188	228	Stess-responsive
GmMYB2b	Myb	559	599	Stess-responsive
GmMYB2b	Myb	1086	1126	Stess-responsive
GmMYB2b	Myb	1825	1865	Stess-responsive
GmMYB2b	MBS	188	228	Stess-responsive
GmMYB2b	MBS	1086	1126	Stess-responsive
GmMYB2b	MBS	1825	1865	Stess-responsive
GmMYB2b	ABRE	113	153	Hormone-responsive
GmMYB2b	ABRE	115	155	Hormone-responsive
GmMYB2b	ERE	-7	33	Hormone-responsive
GmMYB2b	ERE	48	88	Hormone-responsive
GmMYB2b	ERE	1603	1643	Hormone-responsive
GmMYB2b	TCA	1106	1146	Hormone-responsive
GmMYB62a	MYC	1298	1338	Stess-responsive
GmMYB62a	MYC	1385	1425	Stess-responsive
GmMYB62a	MYB	389	429	Stess-responsive
GmMYB62a	MYB	1742	1782	Stess-responsive
GmMYB62a	LTR	321	361	Stess-responsive
GmMYB62a	LTR	1106	1146	Stess-responsive
GmMYB62a	STRE	1503	1543	Stess-responsive
GmMYB62a	WRE3	1692	1732	Stess-responsive
GmMYB62a	ARE	1181	1221	Stess-responsive
GmMYB62a	HD-Zip 1	971	1011	Growth and development-related
GmMYB62a	TGACG-motif	529	569	Hormone-responsive
GmMYB62a	TGACG-motif	662	702	Hormone-responsive
GmMYB62a	TGACG-motif	1621	1661	Hormone-responsive
GmMYB62a	ABRE	1187	1227	Hormone-responsive
GmMYB62a	ABRE	1619	1659	Hormone-responsive
GmMYB62a	TCA-element	1243	1283	Hormone-responsive
