# Supplementary material for: Genome-Wide Analysis of GmMYB S20 Transcription Factors Reveals Their Critical Role in Soybean Nodulation
Source: Plants (Basel). 2025 Jul 20;14(14):2240. doi: 10.3390/plants14142240 (PMC12298257; doi:10.3390/plants14142240)
Supplement: Supplementary file 1 [file plants-14-02240-s001.zip › plants-3745867 Supplementary Table S6.xlsx]

## Sheet: RNA 25.6.14
Table S6. Expression Levels of GmMYB S20 Genes from RNA-Seq Analysis
ID	root_mock_1	root_mock_2	root_mock_3	root_USDA110_1	root_USDA110_2	root_USDA110_3	nodule_1	nodule_2	nodule_3
GmMYB78a	61.8376	64.2099	82.0476	162.93	94.4386	146.615	23.7249	26.1875	33.2755
GmMYB78b	16.6622	18.3864	41.2523	50.6619	23.2749	36.0236	2.53969	1.10374	3.532
GmMYB78c	66.2914	86.7057	98.5671	95.6805	68.7265	76.657	1.73167	3.33955	5.16684
GmMYB78d	78.2543	81.6777	84.5489	76.0983	55.1703	65.1061	11.6974	20.1366	22.9876
GmMYB2a	0.464357	0.56741	0.750176	0.153528	0	0	0	0	0
GmMYB2b	0.0623673	0	0.0604532	0.0309302	0.0301708	0	0.0982082	0.0297092	0
GmMYB62a	0.544521	0.248403	0.316686	0.720128	2.45856	0.691502	9.45093	25.662	23.7299
GmMYB62b	0.619277	0.10683	0	0.252924	1.16308	0.104087	4.93316	14.6805	14.3557
GmMYB108a	23.444	22.521	40.7311	41.6793	21.8976	44.3878	4.55604	14.9934	20.5673
GmMYB108b	67.9745	71.0572	113.98	119.613	71.8628	111.043	1.22654	1.15289	2.10423
GmMYB108c	156.871	148.813	202.087	160.832	95.7496	146.719	5.14976	1.8288	10.6558
GmMYB108d	71.4963	81.6734	101.065	120.329	59.6847	102.843	2.26129	3.23113	8.85939
GmMYB2c	37.1699	33.8361	50.0542	38.592	31.4116	38.3241	5.79669	8.573	4.48806
