# Supplementary material for: Genome-Wide Analysis of GmMYB S20 Transcription Factors Reveals Their Critical Role in Soybean Nodulation
Source: Plants (Basel). 2025 Jul 20;14(14):2240. doi: 10.3390/plants14142240 (PMC12298257; doi:10.3390/plants14142240)
Supplement: Supplementary file 1 [file plants-14-02240-s001.zip › plants-3745867 Supplementary Table S7.xlsx]

## Sheet: Sheet1
Table S7. DEGs selected via volcano plot
Gene.ID	logFC	PValue	sig
Glyma.13G194900	3.95253	7.48767e-28	up
Glyma.04G105900	5.81322	1.09252e-18	up
Glyma.07G139900	3.00699	7.92747e-18	up
Glyma.13G228400	2.51407	8.07429e-18	up
Glyma.13G190800	3.16834	1.33043e-15	up
Glyma.13G188800	8.1296	3.15238e-15	up
Glyma.03G045400	4.847	4.53813e-14	up
Glyma.03G036900	4.56412	6.52219e-14	up
Glyma.03G038100	3.94069	9.05324e-11	up
Glyma.19G008600	2.20764	1.05161e-09	up
Glyma.13G167002	3.32735	4.25563e-08	up
Glyma.07G140700	2.21347	2.60581e-07	up
Glyma.13G191400	2.17506	5.19266e-07	up
Glyma.06G286200	2.20638	6.24488e-07	up
Glyma.07G094051	2.42294	8.34923e-07	up
Glyma.09G054600	2.08331	1.23421e-06	up
Glyma.06G267300	2.36841	1.478e-06	up
Glyma.10G113000	2.79294	2.91018e-06	up
Glyma.13G152508	5.60949	3.37045e-06	up
Glyma.02G282900	5.61098	3.61693e-06	up
Glyma.07G094000	2.48676	4.19273e-06	up
Glyma.04G035600	6.46517	4.62197e-06	up
Glyma.16G096200	2.656	1.00802e-05	up
Glyma.03G035400	2.60925	1.15051e-05	up
Glyma.09G201700	2.08084	1.4866e-05	up
Glyma.15G021400	3.30069	2.37235e-05	up
Glyma.03G194700	2.00962	3.81164e-05	up
Glyma.15G128800	3.34123	5.20011e-05	up
Glyma.20G022500	3.80491	5.487e-05	up
Glyma.19G032167	5.42113	6.7536e-05	up
Glyma.10G161500	2.17537	6.95508e-05	up
Glyma.03G096500	6.47026	8.33929e-05	up
Glyma.13G171200	2.78614	9.11751e-05	up
Glyma.07G203200	3.15839	9.70516e-05	up
Glyma.05G143600	5.23118	0.000112932	up
Glyma.11G030900	2.34257	0.000122402	up
Glyma.15G090100	3.4161	0.000125165	up
Glyma.03G021600	2.46728	0.000135748	up
Glyma.19G203900	3.37787	0.000160453	up
Glyma.03G038200	2.47229	0.000164125	up
Glyma.17G085500	2.04404	0.000195511	up
Glyma.17G129802	2.56246	0.000227656	up
Glyma.15G026500	2.62094	0.000230119	up
Glyma.09G025200	2.04558	0.000257889	up
Glyma.03G038900	5.05472	0.000302583	up
Glyma.07G205000	2.43378	0.000336277	up
Glyma.06G200400	4.7832	0.000438249	up
Glyma.01G158150	2.94509	0.000440713	up
Glyma.20G074333	3.19823	0.000486134	up
Glyma.20G197600	2.01277	0.000600582	up
Glyma.13G217800	2.7588	0.00061848	up
Glyma.17G131800	2.09676	0.000666212	up
Glyma.13G272400	3.03091	0.000676681	up
Glyma.07G211100	2.50685	0.000673762	up
Glyma.15G097400	3.47233	0.000766381	up
Glyma.19G008500	2.13707	0.000763618	up
Glyma.16G064401	4.74755	0.000831424	up
Glyma.03G040100	3.54798	0.000935835	up
Glyma.16G170000	2.50838	0.00100379	up
Glyma.17G223700	4.65463	0.00103698	up
Glyma.03G038500	2.56606	0.00110098	up
Glyma.06G318500	4.91355	0.00120406	up
Glyma.12G233000	2.38987	0.00122966	up
Glyma.12G095000	2.00938	0.00129689	up
Glyma.18G070200	4.62432	0.00131227	up
Glyma.13G118600	2.1944	0.00132416	up
Glyma.20G224200	2.16181	0.00140032	up
Glyma.03G041200	4.61461	0.00145829	up
Glyma.18G230166	4.47411	0.00161244	up
Glyma.14G085600	4.15997	0.00166793	up
Glyma.08G116900	2.21769	0.00176407	up
Glyma.13G226400	3.28825	0.00181053	up
Glyma.13G168000	3.28692	0.00203862	up
Glyma.08G169100	2.35132	0.00219066	up
Glyma.09G048700	2.34989	0.00222671	up
Glyma.01G130500	2.00789	0.00232975	up
Glyma.13G357632	2.10953	0.00240292	up
Glyma.03G043080	2.06736	0.00240197	up
Glyma.06G184000	4.50025	0.00252037	up
Glyma.14G074500	2.85327	0.00251828	up
Glyma.11G170200	5.61071	0.0030892	up
Glyma.09G237600	4.28922	0.00309813	up
Glyma.18G036500	2.53406	0.00334848	up
Glyma.19G194300	2.51228	0.00337939	up
Glyma.09G269200	2.35241	0.00336648	up
Glyma.17G065000	3.85805	0.00357825	up
Glyma.06G170366	5.11751	0.00380787	up
Glyma.12G214800	4.27351	0.00396271	up
Glyma.10G115500	4.85672	0.0041935	up
Glyma.17G188100	4.54565	0.004266	up
Glyma.04G011500	4.5738	0.00434124	up
Glyma.13G176500	2.02766	0.004342	up
Glyma.17G174500	2.95011	0.00436264	up
Glyma.19G059100	2.00863	0.00444312	up
Glyma.19G059200	2.00863	0.00444312	up
Glyma.03G261600	2.676	0.00464013	up
Glyma.16G161300	3.63864	0.00478019	up
Glyma.05G048500	3.03645	0.00517766	up
Glyma.05G011300	3.65426	0.00535658	up
Glyma.05G204800	2.6526	0.00538226	up
Glyma.08G175400	2.29313	0.00556268	up
Glyma.13G297800	5.19586	0.00580726	up
Glyma.19G167000	4.08473	0.00590217	up
Glyma.03G029900	3.27194	0.00593284	up
Glyma.04G214000	5.69732	0.00597507	up
Glyma.14G038400	3.16588	0.00603712	up
Glyma.10G119300	3.06264	0.00633939	up
Glyma.06G324100	4.07157	0.00650641	up
Glyma.10G197300	4.07157	0.00650641	up
Glyma.17G170200	4.07157	0.00650641	up
Glyma.17G236100	4.07157	0.00650641	up
Glyma.10G130052	3.18102	0.00651932	up
Glyma.19G146500	4.07647	0.00656932	up
Glyma.06G247702	4.30578	0.00674317	up
Glyma.01G114550	4.10231	0.00685625	up
Glyma.08G156600	4.10231	0.00685625	up
Glyma.08G041100	4.09147	0.00674322	up
Glyma.U024600	4.03201	0.00690259	up
Glyma.08G324200	2.90424	0.00678773	up
Glyma.01G036300	2.10059	0.00689607	up
Glyma.01G231800	2.16795	0.00692454	up
Glyma.16G117900	5.38185	0.00704479	up
Glyma.01G172500	4.34561	0.00707024	up
Glyma.03G194100	3.04007	0.00708392	up
Glyma.01G177132	2.25647	0.00709868	up
Glyma.05G249100	2.32175	0.00755262	up
Glyma.U031112	2.91504	0.00757351	up
Glyma.09G028300	3.05656	0.00759969	up
Glyma.13G305900	3.04558	0.00760961	up
Glyma.18G138300	2.89993	0.00764432	up
Glyma.09G127200	4.26675	0.00772685	up
Glyma.18G070500	2.30854	0.00776651	up
Glyma.16G120500	4.915	0.00783944	up
Glyma.13G113100	4.2801	0.00800721	up
Glyma.09G087200	2.09348	0.00800595	up
Glyma.06G177600	2.17874	0.00830551	up
Glyma.09G252466	4.8319	0.00835594	up
Glyma.17G224800	4.05567	0.00841991	up
Glyma.06G183800	2.55956	0.00865688	up
Glyma.07G048800	2.6493	0.00874751	up
Glyma.16G178200	4.11967	0.00915809	up
Glyma.13G118700	4.3582	0.0092727	up
Glyma.20G138900	3.62063	0.00950848	up
Glyma.20G004500	2.27779	0.00964456	up
Glyma.13G282000	5.38947	0.00989902	up
Glyma.15G257800	4.05516	0.0103761	up
Glyma.13G278000	5.0189	0.0104153	up
Glyma.10G097800	3.90677	0.0105309	up
Glyma.20G138600	3.91437	0.0106063	up
Glyma.19G026600	2.79277	0.0106776	up
Glyma.04G211100	2.38041	0.0112342	up
Glyma.02G213000	5.05346	0.0113711	up
Glyma.04G112800	4.04604	0.0113594	up
Glyma.05G103100	3.66569	0.0113521	up
Glyma.07G077800	2.92326	0.0113349	up
Glyma.05G003300	2.36138	0.0117901	up
Glyma.01G069300	3.83225	0.0120052	up
Glyma.07G142200	3.83225	0.0120052	up
Glyma.04G174300	2.88338	0.011989	up
Glyma.10G214300	3.83745	0.0120492	up
Glyma.10G006300	3.84707	0.0121217	up
Glyma.10G046700	3.84707	0.0121217	up
Glyma.15G115900	3.84707	0.0121217	up
Glyma.12G184000	2.36495	0.0123547	up
Glyma.17G106100	2.06598	0.0124926	up
Glyma.09G276700	4.06732	0.0125253	up
Glyma.11G091600	4.76167	0.0130537	up
Glyma.10G163200	4.53948	0.0132612	up
Glyma.12G103200	4.53948	0.0132612	up
Glyma.04G057566	3.82098	0.0132847	up
Glyma.15G066800	3.82098	0.0132847	up
Glyma.15G088600	3.82098	0.0132847	up
Glyma.07G236700	3.13391	0.0133008	up
Glyma.20G195450	4.12551	0.0135126	up
Glyma.01G212300	3.84266	0.0135219	up
Glyma.15G243350	3.84266	0.0135219	up
Glyma.18G277200	3.84266	0.0135219	up
Glyma.19G140900	3.84266	0.0135219	up
Glyma.16G064200	2.47172	0.0136009	up
Glyma.12G029800	3.85814	0.0136555	up
Glyma.16G039850	3.85814	0.0136555	up
Glyma.17G119000	5.03123	0.0138572	up
Glyma.20G121900	4.15085	0.0138544	up
Glyma.08G200000	2.36978	0.013909	up
Glyma.04G049500	3.19441	0.014203	up
Glyma.07G124400	4.71755	0.014367	up
Glyma.01G184800	4.386	0.014456	up
Glyma.06G014100	2.874	0.0145403	up
Glyma.19G157400	4.14463	0.0146157	up
Glyma.10G061000	2.22363	0.0150058	up
Glyma.06G004000	2.0939	0.0152578	up
Glyma.06G171600	2.0939	0.0152578	up
Glyma.04G187300	2.03535	0.0154134	up
Glyma.19G079100	2.10316	0.0161217	up
Glyma.03G039218	3.21849	0.0161767	up
Glyma.07G014500	3.9527	0.0162147	up
Glyma.03G021951	4.09425	0.0163767	up
Glyma.07G070300	2.63305	0.0165203	up
Glyma.01G140300	3.80618	0.0166789	up
Glyma.15G149800	3.80618	0.0166789	up
Glyma.16G118000	2.40103	0.016956	up
Glyma.18G069000	3.82337	0.0170648	up
Glyma.19G145800	3.09257	0.0176218	up
Glyma.13G116150	3.8747	0.0179837	up
Glyma.15G139400	3.8747	0.0179837	up
Glyma.20G243500	3.8747	0.0179837	up
Glyma.05G128000	2.48518	0.0180929	up
Glyma.15G077200	4.01776	0.0186396	up
Glyma.19G190667	3.19531	0.0189845	up
Glyma.13G258700	2.25002	0.0189745	up
Glyma.02G061100	4.08378	0.0193815	up
Glyma.10G061800	6.0895	0.0200717	up
Glyma.11G075800	4.1759	0.0200552	up
Glyma.09G076900	3.72767	0.0205166	up
Glyma.07G029000	2.59466	0.0211018	up
Glyma.16G169800	3.70265	0.0214318	up
Glyma.07G044001	2.60569	0.021862	up
Glyma.19G208900	2.27165	0.0225559	up
Glyma.09G018900	2.61389	0.0225692	up
Glyma.01G199700	2.23557	0.0225991	up
Glyma.07G147600	2.18991	0.0226509	up
Glyma.01G078600	3.7886	0.0229641	up
Glyma.01G099000	3.7886	0.0229641	up
Glyma.13G171550	3.7886	0.0229641	up
Glyma.07G081700	3.77747	0.0227584	up
Glyma.01G229066	3.66634	0.0229988	up
Glyma.09G269100	2.58733	0.0229012	up
Glyma.17G119400	2.4186	0.0230931	up
Glyma.16G174800	3.94788	0.0237027	up
Glyma.15G050300	3.83441	0.023628	up
Glyma.03G005200	2.27177	0.0237424	up
Glyma.01G196800	3.8695	0.0240036	up
Glyma.02G287700	3.8695	0.0240036	up
Glyma.09G214800	3.91383	0.024361	up
Glyma.20G159700	2.19933	0.0244093	up
Glyma.14G193300	2.58244	0.0260741	up
Glyma.12G077700	2.36227	0.0262417	up
Glyma.13G183600	4.39167	0.0265318	up
Glyma.15G233800	3.59086	0.0265398	up
Glyma.09G071400	2.59046	0.026806	up
Glyma.04G073000	2.58907	0.0269084	up
Glyma.06G194900	5.47327	0.0281389	up
Glyma.08G208300	3.59146	0.0270509	up
Glyma.16G174600	3.59146	0.0270509	up
Glyma.06G129900	3.58145	0.0274195	up
Glyma.08G339400	3.58145	0.0274195	up
Glyma.20G066400	3.58145	0.0274195	up
Glyma.17G014400	3.57148	0.0277906	up
Glyma.20G042700	3.57148	0.0277906	up
Glyma.20G204100	3.56509	0.0280423	up
Glyma.07G117600	3.56153	0.0281643	up
Glyma.15G275600	3.56153	0.0281643	up
Glyma.05G200000	3.55515	0.0284179	up
Glyma.08G310100	3.55515	0.0284179	up
Glyma.12G217200	3.55515	0.0284179	up
Glyma.13G210100	3.55515	0.0284179	up
Glyma.07G136900	2.88413	0.0282708	up
Glyma.03G038300	2.47857	0.0270869	up
Glyma.03G191800	3.5516	0.0285405	up
Glyma.14G179600	3.5516	0.0285405	up
Glyma.17G164000	3.5516	0.0285405	up
Glyma.01G071800	3.54524	0.0287959	up
Glyma.05G248100	3.54524	0.0287959	up
Glyma.10G231800	3.54524	0.0287959	up
Glyma.12G138600	3.54524	0.0287959	up
Glyma.14G168100	3.54524	0.0287959	up
Glyma.15G204400	3.54524	0.0287959	up
Glyma.20G190700	3.54524	0.0287959	up
Glyma.15G009200	3.53888	0.0290527	up
Glyma.17G225450	3.53888	0.0290527	up
Glyma.05G107500	3.53535	0.0291765	up
Glyma.13G157200	3.53535	0.0291765	up
Glyma.20G002000	3.53535	0.0291765	up
Glyma.11G065800	3.529	0.0294351	up
Glyma.15G113500	3.529	0.0294351	up
Glyma.18G076000	3.529	0.0294351	up
Glyma.04G051700	3.51915	0.02982	up
Glyma.01G065000	3.51282	0.0300817	up
Glyma.13G076400	3.51282	0.0300817	up
Glyma.13G361300	3.51282	0.0300817	up
Glyma.18G298401	3.51282	0.0300817	up
Glyma.01G122700	3.50301	0.0304708	up
Glyma.03G007600	3.50301	0.0304708	up
Glyma.09G107800	3.50301	0.0304708	up
Glyma.10G046300	3.50301	0.0304708	up
Glyma.15G153200	3.50301	0.0304708	up
Glyma.20G049000	3.50301	0.0304708	up
Glyma.04G073476	3.48692	0.031129	up
Glyma.17G234051	3.48692	0.031129	up
Glyma.19G036700	3.48692	0.031129	up
Glyma.06G111702	2.25222	0.0311148	up
Glyma.15G099050	2.11819	0.0320262	up
Glyma.07G004000	2.29502	0.0321694	up
Glyma.08G074000	5.06856	0.0323831	up
Glyma.12G193100	2.2379	0.0322813	up
Glyma.08G148400	2.11666	0.0322242	up
Glyma.04G028001	2.04832	0.0325353	up
Glyma.16G076300	2.2521	0.0332763	up
Glyma.13G098900	3.46989	0.033483	up
Glyma.13G189000	2.74742	0.0340215	up
Glyma.09G224800	2.26541	0.0351244	up
Glyma.05G090800	3.43341	0.0353847	up
Glyma.12G000151	3.40027	0.0365789	up
Glyma.20G235600	2.41116	0.0367259	up
Glyma.17G205900	2.40973	0.0368594	up
Glyma.15G062400	2.07007	0.0374794	up
Glyma.03G151800	2.13914	0.0384387	up
Glyma.07G142700	2.29405	0.0385537	up
Glyma.13G363300	2.63327	0.0389116	up
Glyma.11G181100	4.50388	0.0399871	up
Glyma.17G205000	2.40582	0.0406909	up
Glyma.12G085051	2.40399	0.0408758	up
Glyma.17G110500	2.0535	0.0416832	up
Glyma.01G108800	3.32474	0.0419574	up
Glyma.18G177300	4.37185	0.0421568	up
Glyma.02G097700	2.43625	0.0429215	up
Glyma.04G144800	2.39582	0.0442491	up
Glyma.03G198050	2.39368	0.0444772	up
Glyma.17G180000	2.39368	0.0444772	up
Glyma.10G237200	3.30068	0.0448788	up
Glyma.18G225850	2.39956	0.0448927	up
Glyma.11G109950	2.31261	0.0453626	up
Glyma.08G025200	3.26108	0.0458909	up
Glyma.03G240200	2.4127	0.0460022	up
Glyma.10G285100	2.41185	0.0460957	up
Glyma.01G167000	2.028	0.0461133	up
Glyma.07G067700	2.76536	0.0462383	up
Glyma.07G262400	4.10863	0.0471133	up
Glyma.15G089000	4.10863	0.0471133	up
Glyma.05G184300	3.95408	0.046937	up
Glyma.16G188251	3.24702	0.0486631	up
Glyma.10G116000	3.2361	0.0481743	up
Glyma.20G245700	2.9609	0.0499471	up
Glyma.15G048500	2.54665	0.0496077	up
Glyma.17G130400	2.43212	0.0470275	up
Glyma.06G065151	2.43037	0.0472197	up
Glyma.11G116200	2.31093	0.0475201	up
Glyma.19G015200	2.2237	0.0479703	up
Glyma.10G163800	2.04302	0.0486919	up
Glyma.07G157000	-4.75247	1.95758e-16	down
Glyma.07G147800	-7.8201	2.72081e-15	down
Glyma.07G156901	-6.16877	8.99804e-14	down
Glyma.02G157300	-5.37345	6.7787e-12	down
Glyma.05G069400	-5.10212	1.34263e-10	down
Glyma.07G147700	-6.9302	2.24029e-10	down
Glyma.02G058500	-6.65274	2.52477e-10	down
Glyma.08G012900	-5.18496	6.52205e-10	down
Glyma.10G216000	-2.58318	4.06521e-08	down
Glyma.13G244100	-2.55676	4.94444e-08	down
Glyma.09G112150	-6.60858	2.56872e-07	down
Glyma.12G156532	-8.63033	3.94659e-07	down
Glyma.14G214500	-2.70689	4.98722e-07	down
Glyma.13G218400	-3.22899	8.0073e-07	down
Glyma.13G228800	-2.21768	9.29879e-07	down
Glyma.09G284700	-2.07311	1.50153e-06	down
Glyma.07G129000	-2.14705	1.65303e-06	down
Glyma.03G039300	-2.40235	3.6139e-06	down
Glyma.03G043400	-3.80186	4.15808e-06	down
Glyma.18G285300	-3.44208	5.78892e-06	down
Glyma.03G085100	-3.95533	5.92481e-06	down
Glyma.19G094200	-7.17523	6.32333e-06	down
Glyma.15G099300	-3.70852	8.54532e-06	down
Glyma.09G135700	-5.2525	1.21987e-05	down
Glyma.10G063000	-2.19795	1.37555e-05	down
Glyma.02G265300	-3.54189	1.54745e-05	down
Glyma.05G078600	-4.46785	1.66273e-05	down
Glyma.17G159500	-6.0896	2.0368e-05	down
Glyma.03G138300	-5.40062	3.10483e-05	down
Glyma.09G046000	-2.21976	6.25284e-05	down
Glyma.20G005100	-2.13224	6.97578e-05	down
Glyma.01G236800	-2.96699	7.78435e-05	down
Glyma.06G165700	-2.49882	7.9254e-05	down
Glyma.04G030900	-2.23497	8.08833e-05	down
Glyma.18G119300	-2.10477	8.22822e-05	down
Glyma.18G270900	-5.89716	8.41602e-05	down
Glyma.19G146800	-2.693	9.8328e-05	down
Glyma.13G147600	-2.15993	0.000107797	down
Glyma.U032205	-2.76674	0.000115814	down
Glyma.13G197600	-3.59802	0.000163634	down
Glyma.13G227066	-6.25344	0.000162003	down
Glyma.15G201100	-3.96016	0.000214777	down
Glyma.03G143500	-3.86708	0.000228567	down
Glyma.13G141600	-2.74667	0.000275864	down
Glyma.05G017000	-3.93246	0.000336545	down
Glyma.06G069400	-2.1398	0.000389532	down
Glyma.18G028167	-3.14364	0.000443106	down
Glyma.05G079651	-5.15872	0.000448998	down
Glyma.10G222000	-5.16603	0.000700167	down
Glyma.02G265100	-2.9532	0.000723866	down
Glyma.18G028233	-3.10145	0.000868651	down
Glyma.14G159200	-6.39391	0.000903519	down
Glyma.02G015800	-2.95135	0.000986746	down
Glyma.20G231466	-4.79883	0.00102356	down
Glyma.13G324300	-4.62965	0.00106023	down
Glyma.15G048800	-2.11219	0.00107507	down
Glyma.15G242350	-4.58806	0.00107034	down
Glyma.09G148400	-4.29804	0.00111323	down
Glyma.14G222500	-2.26812	0.00113101	down
Glyma.14G080701	-2.46824	0.00118111	down
Glyma.13G052900	-4.15481	0.00121508	down
Glyma.07G144800	-2.70632	0.00123955	down
Glyma.01G182200	-2.34542	0.00138092	down
Glyma.16G200100	-3.49552	0.00145041	down
Glyma.08G284000	-2.59109	0.00149172	down
Glyma.02G235200	-5.54292	0.00151887	down
Glyma.07G229000	-2.27672	0.00153833	down
Glyma.07G199700	-4.48639	0.0015425	down
Glyma.08G303100	-4.48639	0.0015425	down
Glyma.09G209501	-2.00046	0.00164064	down
Glyma.10G029600	-3.28895	0.0016392	down
Glyma.09G260500	-3.49967	0.00189645	down
Glyma.U018351	-4.26666	0.00192041	down
Glyma.16G212200	-5.21035	0.00198301	down
Glyma.02G029500	-3.25252	0.00205929	down
Glyma.16G170300	-2.33026	0.00208545	down
Glyma.07G089900	-2.33428	0.00213244	down
Glyma.04G055100	-2.89295	0.00212833	down
Glyma.10G278600	-2.28446	0.00221677	down
Glyma.06G261900	-4.46141	0.00237043	down
Glyma.02G222000	-4.13086	0.00239378	down
Glyma.15G247500	-3.76245	0.00262494	down
Glyma.10G277700	-2.20759	0.00272368	down
Glyma.02G217200	-2.71004	0.00272009	down
Glyma.18G032400	-4.39984	0.00274647	down
Glyma.11G049400	-3.28597	0.00280141	down
Glyma.12G160600	-4.32141	0.00278353	down
Glyma.09G162700	-4.67061	0.0028299	down
Glyma.12G117700	-2.14107	0.00287197	down
Glyma.06G298300	-4.30351	0.00298697	down
Glyma.07G185300	-2.63764	0.00300768	down
Glyma.08G068800	-5.15404	0.00312394	down
Glyma.16G121400	-3.02162	0.00319084	down
Glyma.08G164666	-3.30765	0.00322647	down
Glyma.03G104800	-4.27119	0.00327614	down
Glyma.04G028900	-2.19565	0.00331907	down
Glyma.15G268300	-2.58528	0.00335304	down
Glyma.12G151300	-4.30206	0.00348763	down
Glyma.09G280200	-2.01338	0.00354606	down
Glyma.07G096000	-2.0768	0.0035455	down
Glyma.12G053300	-2.19755	0.00358047	down
Glyma.11G066000	-2.98056	0.00357672	down
Glyma.06G099900	-5.36923	0.00360553	down
Glyma.03G050200	-2.9003	0.00394536	down
Glyma.07G063000	-4.26141	0.00400528	down
Glyma.19G067600	-2.09196	0.00408328	down
Glyma.03G043625	-2.59266	0.00422744	down
Glyma.18G225600	-3.61294	0.00419537	down
Glyma.01G003300	-4.80272	0.00423747	down
Glyma.02G208600	-2.56925	0.00446156	down
Glyma.06G112700	-3.00384	0.0047979	down
Glyma.13G208700	-2.46974	0.0049815	down
Glyma.13G154433	-3.05666	0.00515606	down
Glyma.19G212500	-2.27732	0.00532128	down
Glyma.15G148100	-4.48817	0.00534067	down
Glyma.09G048900	-3.66831	0.00544499	down
Glyma.12G186300	-3.51472	0.00556001	down
Glyma.05G100801	-5.70147	0.00560848	down
Glyma.20G120500	-4.09312	0.00562562	down
Glyma.13G079300	-3.54415	0.00610522	down
Glyma.08G150500	-4.09212	0.00636455	down
Glyma.11G059950	-4.09212	0.00636455	down
Glyma.15G023550	-4.09368	0.00638279	down
Glyma.18G155701	-4.09471	0.00639467	down
Glyma.04G131600	-4.29809	0.00636142	down
Glyma.08G024400	-3.07049	0.00647586	down
Glyma.15G246500	-2.92034	0.00668094	down
Glyma.10G148900	-2.17858	0.00684069	down
Glyma.03G102000	-2.28378	0.00686578	down
Glyma.10G119100	-4.48861	0.00680984	down
Glyma.10G255300	-4.49201	0.00685832	down
Glyma.15G264300	-2.01268	0.00701582	down
Glyma.02G058051	-2.24542	0.00747879	down
Glyma.03G192600	-2.1645	0.00751222	down
Glyma.03G208400	-2.27972	0.00764238	down
Glyma.02G083200	-3.23571	0.0076553	down
Glyma.11G000066	-4.01345	0.00769901	down
Glyma.18G254700	-4.33555	0.00774316	down
Glyma.16G110500	-2.29495	0.00800609	down
Glyma.18G238100	-3.47954	0.00802867	down
Glyma.11G026100	-4.29807	0.00801264	down
Glyma.11G236700	-2.55225	0.00806892	down
Glyma.09G104100	-4.10958	0.00807446	down
Glyma.08G164732	-4.30826	0.00813355	down
Glyma.10G129166	-2.68601	0.00830497	down
Glyma.18G131900	-2.3954	0.00857915	down
Glyma.07G094800	-2.17945	0.00891645	down
Glyma.02G241601	-2.60041	0.00899205	down
Glyma.17G054500	-2.64152	0.00912296	down
Glyma.11G224266	-2.22348	0.0092515	down
Glyma.18G053400	-2.8668	0.00937382	down
Glyma.06G243967	-4.49562	0.00935771	down
Glyma.13G206700	-2.11352	0.00951321	down
Glyma.07G094900	-2.51794	0.00954604	down
Glyma.09G162800	-5.01499	0.00958018	down
Glyma.08G364700	-2.62736	0.00979042	down
Glyma.03G001000	-2.37748	0.00985727	down
Glyma.16G086100	-4.29576	0.0103369	down
Glyma.19G236100	-4.08953	0.0106386	down
Glyma.17G182300	-4.11524	0.010699	down
Glyma.09G169200	-2.1061	0.01097	down
Glyma.04G158800	-2.16369	0.0115312	down
Glyma.17G070500	-2.52162	0.0116221	down
Glyma.13G211100	-3.84622	0.0115871	down
Glyma.12G157032	-3.84675	0.0115915	down
Glyma.12G169266	-3.84773	0.0115997	down
Glyma.02G058100	-2.55005	0.0117788	down
Glyma.16G200800	-2.04005	0.0120706	down
Glyma.07G017300	-2.1217	0.0122204	down
Glyma.11G188800	-2.32611	0.0122009	down
Glyma.02G160400	-2.78714	0.0122238	down
Glyma.02G178700	-2.1071	0.0123055	down
Glyma.02G061300	-3.58802	0.0123546	down
Glyma.11G034300	-4.08727	0.0123861	down
Glyma.20G011200	-4.08934	0.012425	down
Glyma.20G220000	-2.29433	0.0124447	down
Glyma.08G166600	-3.62972	0.0126104	down
Glyma.09G021900	-2.54613	0.0126952	down
Glyma.10G201100	-2.05668	0.0129316	down
Glyma.11G018100	-2.30874	0.0129998	down
Glyma.08G319400	-3.8448	0.0129757	down
Glyma.05G206000	-3.84729	0.0130018	down
Glyma.09G214200	-3.84729	0.0130018	down
Glyma.10G131500	-3.84866	0.0130159	down
Glyma.14G130600	-3.84866	0.0130159	down
Glyma.18G139900	-2.21634	0.0132086	down
Glyma.15G260700	-2.38108	0.013538	down
Glyma.03G149132	-4.63962	0.0135141	down
Glyma.04G127900	-2.41371	0.0136979	down
Glyma.20G114200	-2.21535	0.013946	down
Glyma.18G050200	-2.07741	0.0145733	down
Glyma.12G045600	-4.47587	0.0147652	down
Glyma.10G278000	-4.48737	0.0148338	down
Glyma.05G181300	-4.49065	0.0148527	down
Glyma.08G012700	-2.78391	0.0149556	down
Glyma.09G029900	-2.67876	0.0150888	down
Glyma.01G074200	-3.18385	0.0151104	down
Glyma.13G262800	-2.03761	0.0153497	down
Glyma.20G026600	-2.21827	0.0154399	down
Glyma.12G132600	-5.06878	0.0158014	down
Glyma.13G025000	-3.8383	0.0160138	down
Glyma.08G221600	-2.52484	0.0161191	down
Glyma.14G096300	-4.30705	0.0165275	down
Glyma.04G162200	-4.31323	0.0165722	down
Glyma.13G237700	-2.90516	0.0166907	down
Glyma.11G136300	-2.54477	0.0167077	down
Glyma.19G154000	-2.78882	0.0167747	down
Glyma.15G026701	-3.84295	0.0167638	down
Glyma.15G147000	-3.84471	0.0167988	down
Glyma.02G031300	-3.84487	0.016802	down
Glyma.15G101200	-3.84487	0.016802	down
Glyma.02G128600	-3.85027	0.0169071	down
Glyma.11G208600	-3.85127	0.0169263	down
Glyma.12G185600	-3.85127	0.0169263	down
Glyma.18G172950	-3.85127	0.0169263	down
Glyma.08G157900	-2.10905	0.0169684	down
Glyma.04G006800	-2.02247	0.0171379	down
Glyma.13G124033	-2.30002	0.0171246	down
Glyma.04G171800	-2.88821	0.0171466	down
Glyma.11G235000	-2.09709	0.0175683	down
Glyma.13G327900	-2.81423	0.0177225	down
Glyma.06G259700	-4.06305	0.0180058	down
Glyma.06G261250	-2.77024	0.0183566	down
Glyma.15G217200	-4.36311	0.0185029	down
Glyma.05G148800	-2.58414	0.0187556	down
Glyma.08G180500	-4.09296	0.0189716	down
Glyma.03G060902	-2.63075	0.019014	down
Glyma.16G001502	-4.09658	0.0190054	down
Glyma.06G133700	-2.7966	0.0191834	down
Glyma.11G055300	-3.0755	0.0196263	down
Glyma.15G246301	-2.2569	0.0196463	down
Glyma.19G109333	-2.62404	0.0198584	down
Glyma.13G036300	-2.26326	0.0201286	down
Glyma.02G164148	-2.43146	0.0201325	down
Glyma.12G026100	-2.61557	0.0203588	down
Glyma.03G041950	-2.00771	0.0206136	down
Glyma.09G050200	-2.61064	0.0206564	down
Glyma.13G250300	-2.10398	0.0211466	down
Glyma.03G043200	-2.04752	0.0214062	down
Glyma.17G117200	-2.09456	0.0220261	down
Glyma.13G187600	-2.62533	0.0220214	down
Glyma.16G183550	-3.67265	0.0222524	down
Glyma.19G120400	-2.38525	0.0225326	down
Glyma.06G055700	-2.30493	0.0230936	down
Glyma.03G068100	-3.09412	0.023109	down
Glyma.10G247500	-3.51934	0.0230726	down
Glyma.02G287400	-3.83944	0.0230198	down
Glyma.06G193400	-3.83944	0.0230198	down
Glyma.10G259700	-3.83944	0.0230198	down
Glyma.08G068700	-3.8407	0.023036	down
Glyma.19G240500	-3.8407	0.023036	down
Glyma.18G247900	-3.84637	0.0231072	down
Glyma.02G071800	-3.8515	0.0231691	down
Glyma.20G155150	-3.8515	0.0231691	down
Glyma.06G284100	-3.85386	0.0231968	down
Glyma.08G060400	-3.85386	0.0231968	down
Glyma.08G366000	-3.85386	0.0231968	down
Glyma.12G004700	-3.85386	0.0231968	down
Glyma.15G229700	-3.85386	0.0231968	down
Glyma.18G173300	-2.31155	0.0236842	down
Glyma.12G187500	-2.43178	0.0238949	down
Glyma.10G275550	-2.16907	0.0240041	down
Glyma.02G293100	-2.39561	0.0241173	down
Glyma.05G111700	-2.44037	0.024187	down
Glyma.12G122800	-2.66967	0.0242996	down
Glyma.17G118100	-2.27482	0.0244037	down
Glyma.17G046600	-2.89753	0.0246263	down
Glyma.10G130300	-2.0679	0.0252155	down
Glyma.02G237633	-2.26601	0.0253999	down
Glyma.20G098451	-2.0219	0.0256166	down
Glyma.18G112600	-2.26771	0.0256814	down
Glyma.07G188600	-2.79207	0.0257303	down
Glyma.15G043900	-2.62976	0.0258482	down
Glyma.18G285100	-2.75891	0.0260744	down
Glyma.17G146900	-2.67715	0.0261363	down
Glyma.14G052200	-2.7406	0.0261114	down
Glyma.14G077100	-2.10584	0.0261812	down
Glyma.05G212400	-3.4907	0.0264462	down
Glyma.13G093200	-2.61576	0.0268584	down
Glyma.06G031100	-2.1935	0.0283879	down
Glyma.03G258200	-3.54378	0.0283983	down
Glyma.08G116200	-3.54378	0.0283983	down
Glyma.11G010600	-3.54378	0.0283983	down
Glyma.18G277700	-3.54378	0.0283983	down
Glyma.17G194800	-3.54556	0.0283301	down
Glyma.05G112000	-3.54653	0.028293	down
Glyma.09G161751	-3.54653	0.028293	down
Glyma.11G058300	-3.54653	0.028293	down
Glyma.19G167100	-3.54653	0.028293	down
Glyma.07G029400	-3.54735	0.0282619	down
Glyma.11G168801	-3.54735	0.0282619	down
Glyma.05G198000	-3.54832	0.0282249	down
Glyma.13G110200	-3.54832	0.0282249	down
Glyma.14G117700	-3.54832	0.0282249	down
Glyma.18G001700	-3.54832	0.0282249	down
Glyma.06G028300	-3.54913	0.0281938	down
Glyma.01G175751	-3.54929	0.0281879	down
Glyma.02G140300	-3.54929	0.0281879	down
Glyma.02G247500	-3.54929	0.0281879	down
Glyma.05G003200	-3.54929	0.0281879	down
Glyma.13G373000	-3.54929	0.0281879	down
Glyma.05G164600	-3.55011	0.0281568	down
Glyma.17G040800	-3.55011	0.0281568	down
Glyma.03G238700	-3.55092	0.0281257	down
Glyma.05G017200	-3.55092	0.0281257	down
Glyma.05G099900	-3.55092	0.0281257	down
Glyma.14G096800	-3.55092	0.0281257	down
Glyma.17G176800	-3.55092	0.0281257	down
Glyma.06G175532	-3.55108	0.0281199	down
Glyma.16G175000	-3.55108	0.0281199	down
Glyma.04G091066	-3.55189	0.0280889	down
Glyma.06G108300	-3.55189	0.0280889	down
Glyma.07G024801	-3.55189	0.0280889	down
Glyma.13G075500	-3.55189	0.0280889	down
Glyma.16G019800	-3.55189	0.0280889	down
Glyma.18G012267	-3.55189	0.0280889	down
Glyma.08G222700	-3.55205	0.0280831	down
Glyma.01G227600	-3.55286	0.028052	down
Glyma.02G172400	-3.55286	0.028052	down
Glyma.05G059350	-3.55286	0.028052	down
Glyma.05G212900	-3.55286	0.028052	down
Glyma.16G188725	-3.55286	0.028052	down
Glyma.06G074180	-3.55384	0.0280152	down
Glyma.13G329551	-3.55384	0.0280152	down
Glyma.13G226100	-3.55481	0.0279784	down
Glyma.14G196150	-3.55481	0.0279784	down
Glyma.18G254600	-3.55481	0.0279784	down
Glyma.19G197200	-2.05337	0.0284931	down
Glyma.05G145600	-2.1386	0.0291472	down
Glyma.06G230700	-2.73281	0.0291657	down
Glyma.13G037000	-5.30445	0.0292369	down
Glyma.07G118900	-3.35461	0.0296025	down
Glyma.18G185900	-2.1325	0.0299457	down
Glyma.01G151000	-2.02507	0.0304008	down
Glyma.08G241800	-2.56603	0.0309334	down
Glyma.09G130900	-2.11678	0.0316582	down
Glyma.06G122600	-2.0659	0.0320338	down
Glyma.08G235700	-2.51149	0.0320583	down
Glyma.14G134900	-5.05342	0.0321252	down
Glyma.18G068000	-2.60954	0.0333391	down
Glyma.20G098300	-2.80422	0.0336818	down
Glyma.07G033900	-3.14696	0.0338771	down
Glyma.20G031600	-3.10065	0.0342026	down
Glyma.04G090200	-3.64176	0.0344982	down
Glyma.09G259600	-2.32093	0.0347123	down
Glyma.04G257302	-2.604	0.0347062	down
Glyma.01G084400	-2.43969	0.0347736	down
Glyma.09G038900	-2.44053	0.0348232	down
Glyma.01G056202	-2.13477	0.0350668	down
Glyma.17G133500	-2.72795	0.0355612	down
Glyma.13G145300	-2.43071	0.0355777	down
Glyma.19G041600	-2.16834	0.0359173	down
Glyma.15G270900	-3.29866	0.0361164	down
Glyma.04G224850	-2.42659	0.0361499	down
Glyma.03G157600	-3.03258	0.036142	down
Glyma.04G244050	-2.9574	0.0361837	down
Glyma.09G150400	-2.63615	0.0363297	down
Glyma.03G112400	-3.14062	0.0364264	down
Glyma.12G159800	-2.49255	0.0371994	down
Glyma.18G266900	-2.61409	0.0372651	down
Glyma.02G104800	-4.65268	0.0371942	down
Glyma.19G136900	-2.002	0.0373278	down
Glyma.07G129100	-2.08719	0.0374111	down
Glyma.18G214800	-2.63759	0.0373707	down
Glyma.12G188500	-2.95023	0.0380326	down
Glyma.04G113300	-2.24113	0.0381393	down
Glyma.02G073401	-2.79459	0.0384167	down
Glyma.02G182000	-2.59316	0.0386074	down
Glyma.04G247800	-2.22508	0.0389801	down
Glyma.17G055000	-2.00131	0.039426	down
Glyma.14G043300	-4.47053	0.0395991	down
Glyma.09G160800	-2.42943	0.0400499	down
Glyma.06G118900	-2.29837	0.0411925	down
Glyma.04G250100	-2.92915	0.0418165	down
Glyma.18G254400	-3.32253	0.0419968	down
Glyma.08G064400	-2.12217	0.0424669	down
Glyma.08G350700	-4.28762	0.0426112	down
Glyma.03G052151	-4.3165	0.0426147	down
Glyma.17G236000	-2.12304	0.0431094	down
Glyma.01G210400	-2.1489	0.0432182	down
Glyma.17G060832	-2.44641	0.0432186	down
Glyma.09G094100	-2.45437	0.043459	down
Glyma.02G202200	-2.26184	0.0440869	down
Glyma.19G223000	-3.05468	0.0446219	down
Glyma.14G121200	-2.40648	0.0456506	down
Glyma.01G138000	-3.36746	0.0460639	down
Glyma.09G163800	-2.07207	0.0481067	down
Glyma.20G184700	-2.1401	0.0479584	down
Glyma.10G044900	-2.26549	0.0483377	down
Glyma.08G068500	-2.2859	0.0475466	down
Glyma.11G164900	-3.25287	0.0471278	down
Glyma.08G342100	-3.25628	0.0498959	down
Glyma.10G219800	-3.28574	0.0495314	down
