# Supplementary material for: Genome-Wide Analysis of GmMYB S20 Transcription Factors Reveals Their Critical Role in Soybean Nodulation
Source: Plants (Basel). 2025 Jul 20;14(14):2240. doi: 10.3390/plants14142240 (PMC12298257; doi:10.3390/plants14142240)
Supplement: Supplementary file 1 [file plants-14-02240-s001.zip › plants-3745867 Supplementary Table S8.xlsx]

## Sheet: Sheet1
Table S8. Functionally enriched GO pathways
ONTOLOGY	ID	Description	GeneRatio	BgRatio	pvalue	p.adjust	qvalue	geneID	Count
BP	GO:0006720	isoprenoid metabolic process	18/342	449/35449	4.782e-07	0.0002525	0.000228	Glyma.20G002000/Glyma.17G174500/Glyma.16G200800/Glyma.15G099300/Glyma.15G065600/Glyma.13G183600/Glyma.13G147600/Glyma.10G063000/Glyma.12G186300/Glyma.12G138600/Glyma.12G029800/Glyma.10G110200/Glyma.10G031100/Glyma.08G208300/Glyma.07G081700/Glyma.04G211100/Glyma.03G019800/Glyma.02G083200	18
BP	GO:0009686	gibberellin biosynthetic process	7/342	75/35449	8.275e-06	0.0006534	0.0005901	Glyma.16G200800/Glyma.13G147600/Glyma.10G063000/Glyma.08G208300/Glyma.07G081700/Glyma.04G211100/Glyma.03G019800	7
BP	GO:0008299	isoprenoid biosynthetic process	14/342	348/35449	8.663e-06	0.0006534	0.0005901	Glyma.17G174500/Glyma.16G200800/Glyma.15G099300/Glyma.15G065600/Glyma.13G183600/Glyma.13G147600/Glyma.10G063000/Glyma.12G186300/Glyma.12G138600/Glyma.10G031100/Glyma.08G208300/Glyma.07G081700/Glyma.04G211100/Glyma.03G019800	14
BP	GO:0009685	gibberellin metabolic process	8/342	109/35449	1.128e-05	0.0007939	0.0007169	Glyma.16G200800/Glyma.13G147600/Glyma.10G063000/Glyma.12G029800/Glyma.08G208300/Glyma.07G081700/Glyma.04G211100/Glyma.03G019800	8
BP	GO:0044550	secondary metabolite biosynthetic process	16/342	497/35449	3.161e-05	0.001757	0.001587	Glyma.20G114200/Glyma.18G211100/Glyma.03G038500/Glyma.03G038200/Glyma.03G038100/Glyma.02G259500/Glyma.01G130500/Glyma.18G177300/Glyma.09G280200/Glyma.08G169100/Glyma.07G124400/Glyma.03G096500/Glyma.07G048800/Glyma.04G035600/Glyma.03G104800/Glyma.03G029900	16
BP	GO:0009699	phenylpropanoid biosynthetic process	14/342	393/35449	3.327e-05	0.001757	0.001587	Glyma.20G114200/Glyma.18G211100/Glyma.03G038500/Glyma.03G038200/Glyma.03G038100/Glyma.02G259500/Glyma.01G130500/Glyma.18G177300/Glyma.08G169100/Glyma.07G124400/Glyma.03G096500/Glyma.07G048800/Glyma.04G035600/Glyma.03G104800	14
BP	GO:0009698	phenylpropanoid metabolic process	15/342	454/35449	4.154e-05	0.002089	0.001886	Glyma.20G114200/Glyma.18G211100/Glyma.03G038500/Glyma.03G038200/Glyma.03G038100/Glyma.02G259500/Glyma.01G130500/Glyma.18G177300/Glyma.11G091600/Glyma.08G169100/Glyma.07G124400/Glyma.03G096500/Glyma.07G048800/Glyma.04G035600/Glyma.03G104800	15
BP	GO:0009739	response to gibberellin	13/342	387/35449	0.0001137	0.005223	0.004717	Glyma.19G208900/Glyma.18G129900/Glyma.16G200800/Glyma.15G147000/Glyma.13G063200/Glyma.12G217200/Glyma.10G216000/Glyma.08G208300/Glyma.07G081700/Glyma.04G211100/Glyma.03G019800/Glyma.06G318500/Glyma.02G058500	13
BP	GO:0009808	lignin metabolic process	10/342	272/35449	0.0003421	0.01204	0.01087	Glyma.20G114200/Glyma.18G211100/Glyma.03G038500/Glyma.03G038200/Glyma.03G038100/Glyma.02G259500/Glyma.01G130500/Glyma.18G177300/Glyma.07G048800/Glyma.03G104800	10
BP	GO:0042545	cell wall modification	9/342	275/35449	0.001511	0.04313	0.03895	Glyma.19G223000/Glyma.16G216600/Glyma.15G097400/Glyma.12G004700/Glyma.10G088900/Glyma.09G224800/Glyma.07G229000/Glyma.07G192900/Glyma.03G029900	9
