# Supplementary material for: Genome-Wide Analysis of GmMYB S20 Transcription Factors Reveals Their Critical Role in Soybean Nodulation
Source: Plants (Basel). 2025 Jul 20;14(14):2240. doi: 10.3390/plants14142240 (PMC12298257; doi:10.3390/plants14142240)
Supplement: Supplementary file 1 [file plants-14-02240-s001.zip › plants-3745867 Supplementary Table S9.xlsx]

## Sheet: Sheet1 (2)
Table S9. Primers used in this study
Primers for overexpression
Gene name	Primer name	Primer sequence (5’-3’)
GmMYB62a	MYB62a-OE-F	CTGCAGGGGCCCGGGGATGTCCACAATTGCAAAGAG
	MYB62a-OE-R	CGCCCTTGCTCACCATCATAGCATCCATGTTCCATA
GmMYB62b	MYB62b-OE-F	CTGCAGGGGCCCGGGGATGTCCACAATTGCAAAGAG
	MYB62b-OE-R	CGCCCTTGCTCACCATCATAGCCTCCATGTTCCATA
Primers for promoter
GmMYB62a	MYB62apro-F	ctagtaaaaggtaccCCAATAACACCTAATCCTCC
	MYB62apro-R	cctcagatctaccatGGTTGGTGTTTTTGTGGGGT
GmMYB62b	MYB62bpro-F	ctagtaaaaggtaccTCTCCAGCGATAACAACAAT
	MYB62bpro-R	cctcagatctaccatGGTTGGTGTTTTTGTGGGGT
Primers for CRISPR/Cas9
GmMYB62a and GmMYB62b	MYB62-sgRNA1-F	TGGTCTCgTGCAGAAGAGAGTGAGCTGAGAAGgttttagagctagaaatagc
	MYB62-sgRNA2-R	TGGTCTCgTGTCTGGTTTCAtgcaccagccgggaatcgaa
	MYB62-sgRNA2-F	TGGTCTCgGACATTAAGAGAgttttagagctagaaatagc
	MYB62-sgRNA3-R	TGGTCTCgAAACCCTGTTACCCCACTTGGAATtgcaccagccgggaatcgaa
Primers for RT-qPCR
G-Type-LRR	qG-Type-LRR-F	GGATTAGCGAGGGCATTTG
	qG-Type-LRR-R	TCACAACTTCATTGGCCATG
NB-TIR-LRR	qNB-TIR-LRR-F	TCCGTGAAGGTAGTCTCA
	qNB-TIR-LRR-R	AAGTTTATCCAAGCGAGA
PCSK	qPCSK-F	GCTGTCTGGAACATCCATG
	qPCSK-R	GGCAAGAGGGGAAGCATAT
LRR-protein	qLRR-protein-F	CAGCTAGCCTAAGGGGTTCT
	qLRR-protein-R	GCCATTGCTACAAACTGGTG
NIN2A	qNIN2A-F	CTTGGCACTTCCTGTCTT
	qNIN2A-R	ACACCTCATCCTCGTCAA
ENOD11	qENOD11-F	ATGAGGAATATGGCTTCCTT
	qENOD11-R	TGTAAACTGGAGGTTTGTACA
